# Supplementary material for: Crystal structure of (4Z)-4-{[(2-chloro­phen­yl)amino](furan-2-yl)methyl­idene}-3-methyl-1-phenyl-4,5-di­hydro-1H-pyrazol-5-one
Source: Acta Crystallogr E Crystallogr Commun. 2015 Feb 13;71(Pt 3):o177–8. doi: 10.1107/S2056989015002698 (PMC4350689; doi:10.1107/S2056989015002698)
Supplement: Supplementary file 1 [file e-71-0o177-sup1.cif]

##############################################################################
#                                                                            #
# This CIF contains the data in a paper accepted for publication in          #
# Acta Crystallographica Section E. It conforms to the requirements of       #
# Notes for Authors for Acta Crystallographica Section E, and has been       #
# peer reviewed under the auspices of the IUCr Commission on Journals.       #
#                                                                            #
# Full details of the Crystallographic Information File format               #
# are given in the paper "The Crystallographic Information File (CIF):       #
# a New Standard Archive File for Crystallography" by S. R. Hall, F. H.      #
# Allen and I. D. Brown [Acta Cryst. (1991), A47, 655-685].                  #
#                                                                            #
# The current version of the core CIF dictionary is obtainable from          #
# ftp://ftp.iucr.org/pub/cif_core.dic.                                       #
#                                                                            #
# Software is freely available for graphical display of the structure(s)     #
# in this CIF. For information consult the CIF software page                 #
# http://www.iucr.org/resources/cif/software.                                #
#                                                                            #
# This file may be used for bona fide research purposes within the           #
# scientific community so long as proper attribution is given to the journal # 
# article from which it was obtained.                                        #
#                                                                            #
##############################################################################
data_I
_database_code_depnum_ccdc_archive 'CCDC 1048268'
_audit_creation_method     SHELXL-97
_chemical_name_systematic
;\
(4<i>Z</i>)-4-{[(2-Chlorophenyl)amino](furan-2-yl)methylidene}-3-methyl-1-\
phenyl-4,5-dihydro-1<i>H</i>-pyrazol-5-one
;
_chemical_name_common     ?
_chemical_formula_moiety     'C21 H16 Cl N3 O2'
_chemical_formula_sum     'C21 H16 Cl N3 O2'
_chemical_formula_iupac     'C21 H16 Cl N3 O2'
_chemical_formula_weight     377.82
_chemical_melting_point     ?
_symmetry_cell_setting     monoclinic
_symmetry_space_group_name_H-M     ' C2/c'
_symmetry_space_group_name_Hall     '-C 2yc'
loop_
    _symmetry_equiv_pos_as_xyz
    'x, y, z'
    '-x, y, -z+1/2'
    'x+1/2, y+1/2, z'
    '-x+1/2, y+1/2, -z+1/2'
    '-x, -y, -z'
    'x, -y, z-1/2'
    '-x+1/2, -y+1/2, -z'
    'x+1/2, -y+1/2, z-1/2'
_cell_length_a     17.1008(16)
_cell_length_b     12.4737(12)
_cell_length_c     17.9070(17)
_cell_angle_alpha     90.00
_cell_angle_beta     111.276(2)
_cell_angle_gamma     90.00
_cell_volume     3559.4(6)
_cell_formula_units_Z     8
_cell_measurement_reflns_used     3518
_cell_measurement_theta_min     2.63
_cell_measurement_theta_max     27.32
_cell_measurement_temperature     295(2)
_exptl_crystal_description     block
_exptl_crystal_colour     yellow
_exptl_crystal_size_max     0.28
_exptl_crystal_size_mid     0.25
_exptl_crystal_size_min     0.21
_exptl_crystal_density_diffrn     1.410
_exptl_crystal_density_meas     ?
_exptl_crystal_density_method     'not measured'
_exptl_crystal_F_000     1568
_exptl_absorpt_coefficient_mu     0.237
_exptl_absorpt_correction_type     none
_exptl_absorpt_process_details     ?
_exptl_absorpt_correction_T_min     ?
_exptl_absorpt_correction_T_max     ?
_exptl_special_details     ?
_diffrn_ambient_temperature     295(2)
_diffrn_radiation_type     MoK\a
_diffrn_radiation_wavelength     0.71073
_diffrn_radiation_source     'fine-focus sealed tube'
_diffrn_radiation_monochromator     graphite
_diffrn_measurement_device_type     'Bruker APEXII CCD area-detector'
_diffrn_measurement_method     'phi and omega scans'
_diffrn_detector_area_resol_mean     ?
_diffrn_reflns_number     11255
_diffrn_reflns_av_R_equivalents     0.0250
_diffrn_reflns_av_sigmaI/netI     0.0271
_diffrn_reflns_theta_min     2.07
_diffrn_reflns_theta_max     27.40
_diffrn_reflns_theta_full     27.40
_diffrn_measured_fraction_theta_max     0.998
_diffrn_measured_fraction_theta_full     0.998
_diffrn_reflns_limit_h_min     -22
_diffrn_reflns_limit_h_max     22
_diffrn_reflns_limit_k_min     -16
_diffrn_reflns_limit_k_max     16
_diffrn_reflns_limit_l_min     -11
_diffrn_reflns_limit_l_max     23
_diffrn_standards_number     ?
_diffrn_standards_interval_count     ?
_diffrn_standards_interval_time     ?
_diffrn_standards_decay_%     ?
_refine_special_details
;
Refinement of <i>F</i>^2^ against ALL reflections. The weighted <i>R</i>-factor
<i>wR</i> and goodness of fit <i>S</i> are based on <i>F</i>^2^, conventional
<i>R</i>-factors <i>R</i> are based on <i>F</i>, with <i>F</i> set to zero for
negative <i>F</i>^2^. The threshold expression of <i>F</i>^2^ >
\s(<i>F</i>^2^) is used only for calculating <i>R</i>-factors(gt) <i>etc</i>.
and is not relevant to the choice of reflections for refinement.
<i>R</i>-factors based on <i>F</i>^2^ are statistically about twice as large
as those based on <i>F</i>, and <i>R</i>- factors based on ALL data will be
even larger.
;
_reflns_number_total     4048
_reflns_number_gt     3245
_reflns_threshold_expression     >2sigma(I)
_refine_ls_structure_factor_coef     Fsqd
_refine_ls_matrix_type     full
_refine_ls_R_factor_all     0.0501
_refine_ls_R_factor_gt     0.0363
_refine_ls_wR_factor_gt     0.0873
_refine_ls_wR_factor_ref     0.0945
_refine_ls_goodness_of_fit_ref     1.014
_refine_ls_restrained_S_all     1.014
_refine_ls_number_reflns     4048
_refine_ls_number_parameters     245
_refine_ls_number_restraints     0
_refine_ls_hydrogen_treatment     constr
_refine_ls_weighting_scheme     calc
_refine_ls_weighting_details
         'calc w=1/[\s^2^(Fo^2^)+(0.0422P)^2^+2.6702P] where P=(Fo^2^+2Fc^2^)/3'
_atom_sites_solution_hydrogens     geom
_atom_sites_solution_primary     direct
_atom_sites_solution_secondary     difmap
_refine_ls_shift/su_max     0.001
_refine_ls_shift/su_mean     0.000
_refine_diff_density_max     0.298
_refine_diff_density_min     -0.333
_refine_ls_extinction_method     none
_refine_ls_extinction_coef     ?
loop_
    _atom_type_symbol
    _atom_type_description
    _atom_type_scat_dispersion_real
    _atom_type_scat_dispersion_imag
    _atom_type_scat_source
    'C' 'C' 0.0033 0.0016
                         'International Tables Vol C Tables 4.2.6.8 and 6.1.1.4'
    'H' 'H' 0.0000 0.0000
                         'International Tables Vol C Tables 4.2.6.8 and 6.1.1.4'
    'N' 'N' 0.0061 0.0033
                         'International Tables Vol C Tables 4.2.6.8 and 6.1.1.4'
    'O' 'O' 0.0106 0.0060
                         'International Tables Vol C Tables 4.2.6.8 and 6.1.1.4'
    'Cl' 'Cl' 0.1484 0.1585
                         'International Tables Vol C Tables 4.2.6.8 and 6.1.1.4'
_computing_data_collection
;
APEX2 (Bruker, 2007)
;
_computing_cell_refinement
;
SAINT (Bruker, 2007)
;
_computing_data_reduction
;
SAINT (Bruker, 2007)
;
_computing_structure_solution
;
SHELXS97 (Sheldrick, 2008)
;
_computing_structure_refinement
;
SHELXL97 (Sheldrick, 2008)
;
_computing_molecular_graphics
;
ORTEP-3 for Windows (Farrugia, 2012 and PLATON (Spek, 2009)
;
_computing_publication_material
;
WinGX publication routines (Farrugia, 2012) and PLATON (Spek,
2009)
;
loop_
    _atom_site_type_symbol
    _atom_site_label
    _atom_site_fract_x
    _atom_site_fract_y
    _atom_site_fract_z
    _atom_site_U_iso_or_equiv
    _atom_site_adp_type
    _atom_site_calc_flag
    _atom_site_refinement_flags
    _atom_site_occupancy
    _atom_site_symmetry_multiplicity
    _atom_site_disorder_assembly
    _atom_site_disorder_group
    C C1 0.44525(8) 0.57307(12) 0.57260(8) 0.0224(3) Uani d . 1 1 . .
    C C2 0.40060(9) 0.51564(12) 0.50340(8) 0.0243(3) Uani d . 1 1 . .
    H H2 0.4079 0.4420 0.5014 0.029 Uiso calc R 1 1 . .
    C C3 0.34516(9) 0.56928(13) 0.43753(9) 0.0293(3) Uani d . 1 1 . .
    H H3 0.3152 0.5311 0.3914 0.035 Uiso calc R 1 1 . .
    C C4 0.33398(10) 0.67869(14) 0.43979(10) 0.0350(4) Uani d . 1 1 . .
    H H4 0.2970 0.7142 0.3953 0.042 Uiso calc R 1 1 . .
    C C5 0.37828(10) 0.73525(13) 0.50892(10) 0.0356(4) Uani d . 1 1 . .
    H H5 0.3707 0.8089 0.5107 0.043 Uiso calc R 1 1 . .
    C C6 0.43372(9) 0.68315(12) 0.57541(10) 0.0288(3) Uani d . 1 1 . .
    H H6 0.4631 0.7216 0.6216 0.035 Uiso calc R 1 1 . .
    C C7 0.51617(9) 0.41344(12) 0.65574(8) 0.0226(3) Uani d . 1 1 . .
    C C8 0.59225(8) 0.40755(12) 0.72738(8) 0.0226(3) Uani d . 1 1 . .
    C C9 0.61904(9) 0.51729(12) 0.74541(8) 0.0231(3) Uani d . 1 1 . .
    C C10 0.69450(9) 0.56344(13) 0.80961(9) 0.0288(3) Uani d . 1 1 . .
    H H10A 0.7004 0.6375 0.7980 0.043 Uiso calc R 1 1 . .
    H H10B 0.7437 0.5246 0.8116 0.043 Uiso calc R 1 1 . .
    H H10C 0.6878 0.5578 0.8604 0.043 Uiso calc R 1 1 . .
    C C11 0.62715(9) 0.31029(12) 0.75986(8) 0.0234(3) Uani d . 1 1 . .
    C C12 0.70547(9) 0.30187(12) 0.82951(9) 0.0243(3) Uani d . 1 1 . .
    C C13 0.73360(9) 0.34085(13) 0.90500(9) 0.0291(3) Uani d . 1 1 . .
    H H13 0.7052 0.3870 0.9271 0.035 Uiso calc R 1 1 . .
    C C14 0.81512(10) 0.29751(14) 0.94399(9) 0.0312(3) Uani d . 1 1 . .
    H H14 0.8505 0.3098 0.9966 0.037 Uiso calc R 1 1 . .
    C C15 0.83107(9) 0.23514(13) 0.88992(9) 0.0287(3) Uani d . 1 1 . .
    H H15 0.8805 0.1970 0.8997 0.034 Uiso calc R 1 1 . .
    C C16 0.60305(9) 0.11363(12) 0.75154(9) 0.0268(3) Uani d . 1 1 . .
    C C17 0.62669(10) 0.09001(14) 0.83295(10) 0.0337(4) Uani d . 1 1 . .
    H H17 0.6358 0.1454 0.8699 0.040 Uiso calc R 1 1 . .
    C C18 0.63667(10) -0.01516(15) 0.85909(11) 0.0409(4) Uani d . 1 1 . .
    H H18 0.6530 -0.0300 0.9135 0.049 Uiso calc R 1 1 . .
    C C19 0.62263(10) -0.09799(15) 0.80517(13) 0.0435(5) Uani d . 1 1 . .
    H H19 0.6304 -0.1685 0.8233 0.052 Uiso calc R 1 1 . .
    C C20 0.59700(10) -0.07661(14) 0.72421(12) 0.0390(4) Uani d . 1 1 . .
    H H20 0.5864 -0.1326 0.6876 0.047 Uiso calc R 1 1 . .
    C C21 0.58720(9) 0.02863(13) 0.69779(10) 0.0302(3) Uani d . 1 1 . .
    Cl Cl1 0.55346(3) 0.05471(4) 0.59572(3) 0.04238(13) Uani d . 1 1 . .
    N N1 0.50433(7) 0.52104(10) 0.63947(7) 0.0226(3) Uani d . 1 1 . .
    N N2 0.56763(7) 0.58347(10) 0.69457(7) 0.0244(3) Uani d . 1 1 . .
    N N3 0.59039(8) 0.21931(10) 0.72231(7) 0.0271(3) Uani d . 1 1 . .
    H H3A 0.5546 0.2271 0.6744 0.033 Uiso calc R 1 1 . .
    O O1 0.47138(6) 0.33913(8) 0.61635(6) 0.0261(2) Uani d . 1 1 . .
    O O2 0.76468(6) 0.23556(8) 0.81867(6) 0.0259(2) Uani d . 1 1 . .
loop_
    _atom_site_aniso_label
    _atom_site_aniso_U_11
    _atom_site_aniso_U_22
    _atom_site_aniso_U_33
    _atom_site_aniso_U_12
    _atom_site_aniso_U_13
    _atom_site_aniso_U_23
    C1 0.0186(6) 0.0280(7) 0.0231(7) 0.0013(5) 0.0104(6) 0.0028(6)
    C2 0.0228(7) 0.0272(7) 0.0240(7) 0.0006(6) 0.0099(6) 0.0010(6)
    C3 0.0247(7) 0.0381(9) 0.0241(7) 0.0017(6) 0.0079(6) 0.0027(6)
    C4 0.0301(8) 0.0403(9) 0.0315(8) 0.0086(7) 0.0074(7) 0.0095(7)
    C5 0.0354(8) 0.0282(8) 0.0421(10) 0.0082(7) 0.0127(7) 0.0045(7)
    C6 0.0271(7) 0.0281(8) 0.0304(8) 0.0012(6) 0.0094(6) -0.0023(6)
    C7 0.0227(7) 0.0265(7) 0.0201(7) 0.0000(6) 0.0097(6) 0.0009(6)
    C8 0.0215(7) 0.0286(7) 0.0179(7) -0.0010(6) 0.0074(5) -0.0005(5)
    C9 0.0213(6) 0.0289(7) 0.0211(7) -0.0009(6) 0.0102(6) -0.0023(6)
    C10 0.0258(7) 0.0336(8) 0.0243(7) -0.0040(6) 0.0058(6) -0.0039(6)
    C11 0.0243(7) 0.0295(7) 0.0178(7) -0.0003(6) 0.0092(6) -0.0005(6)
    C12 0.0237(7) 0.0277(7) 0.0226(7) 0.0024(6) 0.0099(6) 0.0016(6)
    C13 0.0288(7) 0.0367(9) 0.0224(7) 0.0039(6) 0.0101(6) -0.0009(6)
    C14 0.0265(7) 0.0437(9) 0.0208(7) 0.0012(7) 0.0054(6) 0.0031(6)
    C15 0.0210(7) 0.0352(8) 0.0278(8) 0.0036(6) 0.0062(6) 0.0067(6)
    C16 0.0207(7) 0.0283(8) 0.0306(8) 0.0015(6) 0.0084(6) 0.0035(6)
    C17 0.0293(8) 0.0387(9) 0.0292(8) -0.0028(7) 0.0059(7) 0.0058(7)
    C18 0.0289(8) 0.0452(10) 0.0430(10) -0.0031(7) 0.0064(7) 0.0176(8)
    C19 0.0271(8) 0.0351(9) 0.0668(13) 0.0025(7) 0.0151(8) 0.0189(9)
    C20 0.0288(8) 0.0295(9) 0.0619(12) -0.0015(7) 0.0203(8) -0.0023(8)
    C21 0.0240(7) 0.0322(8) 0.0355(8) -0.0012(6) 0.0122(6) -0.0005(7)
    Cl1 0.0543(3) 0.0414(2) 0.0326(2) -0.0103(2) 0.01723(19) -0.01043(18)
    N1 0.0204(6) 0.0253(6) 0.0206(6) -0.0018(5) 0.0057(5) -0.0014(5)
    N2 0.0216(6) 0.0279(6) 0.0229(6) -0.0032(5) 0.0071(5) -0.0039(5)
    N3 0.0291(6) 0.0281(7) 0.0196(6) 0.0012(5) 0.0034(5) 0.0014(5)
    O1 0.0252(5) 0.0264(5) 0.0232(5) -0.0031(4) 0.0045(4) -0.0001(4)
    O2 0.0243(5) 0.0291(5) 0.0250(5) 0.0030(4) 0.0097(4) 0.0003(4)
_geom_special_details
;
All e.s.d.'s (except the e.s.d. in the dihedral angle between two l.s. planes)
are estimated using the full covariance matrix. The cell e.s.d.'s are taken
into account individually in the estimation of e.s.d.'s in distances, angles
and torsion angles; correlations between e.s.d.'s in cell parameters are only
used when they are defined by crystal symmetry. An approximate (isotropic)
treatment of cell e.s.d.'s is used for estimating e.s.d.'s involving l.s.
planes.
;
loop_
    _geom_bond_atom_site_label_1
    _geom_bond_atom_site_label_2
    _geom_bond_site_symmetry_2
    _geom_bond_distance
    _geom_bond_publ_flag
    C1 C6 . 1.391(2) ?
    C1 C2 . 1.395(2) ?
    C1 N1 . 1.4135(18) ?
    C2 C3 . 1.388(2) ?
    C2 H2 . 0.9300 ?
    C3 C4 . 1.381(2) ?
    C3 H3 . 0.9300 ?
    C4 C5 . 1.387(2) ?
    C4 H4 . 0.9300 ?
    C5 C6 . 1.385(2) ?
    C5 H5 . 0.9300 ?
    C6 H6 . 0.9300 ?
    C7 O1 . 1.2456(17) ?
    C7 N1 . 1.3727(19) ?
    C7 C8 . 1.4602(19) ?
    C8 C11 . 1.384(2) ?
    C8 C9 . 1.442(2) ?
    C9 N2 . 1.3047(19) ?
    C9 C10 . 1.497(2) ?
    C10 H10A . 0.9600 ?
    C10 H10B . 0.9600 ?
    C10 H10C . 0.9600 ?
    C11 N3 . 1.3522(19) ?
    C11 C12 . 1.466(2) ?
    C12 C13 . 1.350(2) ?
    C12 O2 . 1.3746(17) ?
    C13 C14 . 1.420(2) ?
    C13 H13 . 0.9300 ?
    C14 C15 . 1.345(2) ?
    C14 H14 . 0.9300 ?
    C15 O2 . 1.3659(18) ?
    C15 H15 . 0.9300 ?
    C16 C21 . 1.391(2) ?
    C16 C17 . 1.396(2) ?
    C16 N3 . 1.4058(19) ?
    C17 C18 . 1.382(2) ?
    C17 H17 . 0.9300 ?
    C18 C19 . 1.375(3) ?
    C18 H18 . 0.9300 ?
    C19 C20 . 1.380(3) ?
    C19 H19 . 0.9300 ?
    C20 C21 . 1.385(2) ?
    C20 H20 . 0.9300 ?
    C21 Cl1 . 1.7362(17) ?
    N1 N2 . 1.4060(16) ?
    N3 H3A . 0.8600 ?
loop_
    _geom_angle_atom_site_label_1
    _geom_angle_atom_site_label_2
    _geom_angle_atom_site_label_3
    _geom_angle_site_symmetry_1
    _geom_angle_site_symmetry_3
    _geom_angle
    _geom_angle_publ_flag
    C6 C1 C2 . . 120.02(13) ?
    C6 C1 N1 . . 119.33(13) ?
    C2 C1 N1 . . 120.62(13) ?
    C3 C2 C1 . . 119.50(14) ?
    C3 C2 H2 . . 120.3 ?
    C1 C2 H2 . . 120.3 ?
    C4 C3 C2 . . 120.72(15) ?
    C4 C3 H3 . . 119.6 ?
    C2 C3 H3 . . 119.6 ?
    C3 C4 C5 . . 119.49(15) ?
    C3 C4 H4 . . 120.3 ?
    C5 C4 H4 . . 120.3 ?
    C6 C5 C4 . . 120.68(15) ?
    C6 C5 H5 . . 119.7 ?
    C4 C5 H5 . . 119.7 ?
    C5 C6 C1 . . 119.59(15) ?
    C5 C6 H6 . . 120.2 ?
    C1 C6 H6 . . 120.2 ?
    O1 C7 N1 . . 126.47(13) ?
    O1 C7 C8 . . 128.96(13) ?
    N1 C7 C8 . . 104.56(12) ?
    C11 C8 C9 . . 133.20(13) ?
    C11 C8 C7 . . 121.62(13) ?
    C9 C8 C7 . . 104.97(12) ?
    N2 C9 C8 . . 111.44(13) ?
    N2 C9 C10 . . 117.86(13) ?
    C8 C9 C10 . . 130.69(13) ?
    C9 C10 H10A . . 109.5 ?
    C9 C10 H10B . . 109.5 ?
    H10A C10 H10B . . 109.5 ?
    C9 C10 H10C . . 109.5 ?
    H10A C10 H10C . . 109.5 ?
    H10B C10 H10C . . 109.5 ?
    N3 C11 C8 . . 118.36(13) ?
    N3 C11 C12 . . 118.65(13) ?
    C8 C11 C12 . . 122.83(13) ?
    C13 C12 O2 . . 110.18(13) ?
    C13 C12 C11 . . 135.20(14) ?
    O2 C12 C11 . . 114.55(12) ?
    C12 C13 C14 . . 106.54(14) ?
    C12 C13 H13 . . 126.7 ?
    C14 C13 H13 . . 126.7 ?
    C15 C14 C13 . . 106.59(14) ?
    C15 C14 H14 . . 126.7 ?
    C13 C14 H14 . . 126.7 ?
    C14 C15 O2 . . 110.69(13) ?
    C14 C15 H15 . . 124.7 ?
    O2 C15 H15 . . 124.7 ?
    C21 C16 C17 . . 118.14(15) ?
    C21 C16 N3 . . 119.48(14) ?
    C17 C16 N3 . . 122.27(14) ?
    C18 C17 C16 . . 120.49(17) ?
    C18 C17 H17 . . 119.8 ?
    C16 C17 H17 . . 119.8 ?
    C19 C18 C17 . . 120.45(17) ?
    C19 C18 H18 . . 119.8 ?
    C17 C18 H18 . . 119.8 ?
    C18 C19 C20 . . 120.05(16) ?
    C18 C19 H19 . . 120.0 ?
    C20 C19 H19 . . 120.0 ?
    C19 C20 C21 . . 119.67(17) ?
    C19 C20 H20 . . 120.2 ?
    C21 C20 H20 . . 120.2 ?
    C20 C21 C16 . . 121.15(16) ?
    C20 C21 Cl1 . . 119.34(14) ?
    C16 C21 Cl1 . . 119.51(12) ?
    C7 N1 N2 . . 112.08(11) ?
    C7 N1 C1 . . 129.33(12) ?
    N2 N1 C1 . . 118.15(12) ?
    C9 N2 N1 . . 106.94(12) ?
    C11 N3 C16 . . 128.37(13) ?
    C11 N3 H3A . . 115.8 ?
    C16 N3 H3A . . 115.8 ?
    C15 O2 C12 . . 106.00(11) ?
loop_
    _geom_torsion_atom_site_label_1
    _geom_torsion_atom_site_label_2
    _geom_torsion_atom_site_label_3
    _geom_torsion_atom_site_label_4
    _geom_torsion_site_symmetry_1
    _geom_torsion_site_symmetry_2
    _geom_torsion_site_symmetry_3
    _geom_torsion_site_symmetry_4
    _geom_torsion
    _geom_torsion_publ_flag
    C6 C1 C2 C3 . . . . 0.3(2) ?
    N1 C1 C2 C3 . . . . -177.69(12) ?
    C1 C2 C3 C4 . . . . 0.2(2) ?
    C2 C3 C4 C5 . . . . -0.5(2) ?
    C3 C4 C5 C6 . . . . 0.2(2) ?
    C4 C5 C6 C1 . . . . 0.3(2) ?
    C2 C1 C6 C5 . . . . -0.6(2) ?
    N1 C1 C6 C5 . . . . 177.51(13) ?
    O1 C7 C8 C11 . . . . 2.7(2) ?
    N1 C7 C8 C11 . . . . -176.44(12) ?
    O1 C7 C8 C9 . . . . 178.06(14) ?
    N1 C7 C8 C9 . . . . -1.11(14) ?
    C11 C8 C9 N2 . . . . 175.64(15) ?
    C7 C8 C9 N2 . . . . 1.09(16) ?
    C11 C8 C9 C10 . . . . -2.8(3) ?
    C7 C8 C9 C10 . . . . -177.36(14) ?
    C9 C8 C11 N3 . . . . -171.97(14) ?
    C7 C8 C11 N3 . . . . 1.8(2) ?
    C9 C8 C11 C12 . . . . 3.4(2) ?
    C7 C8 C11 C12 . . . . 177.17(12) ?
    N3 C11 C12 C13 . . . . -129.37(19) ?
    C8 C11 C12 C13 . . . . 55.3(2) ?
    N3 C11 C12 O2 . . . . 47.33(18) ?
    C8 C11 C12 O2 . . . . -127.98(14) ?
    O2 C12 C13 C14 . . . . 0.34(18) ?
    C11 C12 C13 C14 . . . . 177.15(16) ?
    C12 C13 C14 C15 . . . . -0.11(19) ?
    C13 C14 C15 O2 . . . . -0.17(18) ?
    C21 C16 C17 C18 . . . . 2.1(2) ?
    N3 C16 C17 C18 . . . . 178.52(14) ?
    C16 C17 C18 C19 . . . . -0.6(2) ?
    C17 C18 C19 C20 . . . . -1.1(3) ?
    C18 C19 C20 C21 . . . . 1.3(2) ?
    C19 C20 C21 C16 . . . . 0.2(2) ?
    C19 C20 C21 Cl1 . . . . -179.07(12) ?
    C17 C16 C21 C20 . . . . -1.9(2) ?
    N3 C16 C21 C20 . . . . -178.43(14) ?
    C17 C16 C21 Cl1 . . . . 177.36(11) ?
    N3 C16 C21 Cl1 . . . . 0.88(19) ?
    O1 C7 N1 N2 . . . . -178.37(12) ?
    C8 C7 N1 N2 . . . . 0.82(15) ?
    O1 C7 N1 C1 . . . . -6.2(2) ?
    C8 C7 N1 C1 . . . . 173.00(12) ?
    C6 C1 N1 C7 . . . . 167.80(14) ?
    C2 C1 N1 C7 . . . . -14.1(2) ?
    C6 C1 N1 N2 . . . . -20.42(18) ?
    C2 C1 N1 N2 . . . . 157.62(12) ?
    C8 C9 N2 N1 . . . . -0.60(15) ?
    C10 C9 N2 N1 . . . . 178.07(11) ?
    C7 N1 N2 C9 . . . . -0.17(15) ?
    C1 N1 N2 C9 . . . . -173.31(11) ?
    C8 C11 N3 C16 . . . . -165.70(14) ?
    C12 C11 N3 C16 . . . . 18.8(2) ?
    C21 C16 N3 C11 . . . . -154.71(15) ?
    C17 C16 N3 C11 . . . . 29.0(2) ?
    C14 C15 O2 C12 . . . . 0.37(17) ?
    C13 C12 O2 C15 . . . . -0.44(16) ?
    C11 C12 O2 C15 . . . . -177.97(12) ?
loop_
    _geom_hbond_atom_site_label_D
    _geom_hbond_atom_site_label_H
    _geom_hbond_atom_site_label_A
    _geom_hbond_site_symmetry_A
    _geom_hbond_distance_DH
    _geom_hbond_distance_HA
    _geom_hbond_distance_DA
    _geom_hbond_angle_DHA
    N3 H3A O1 . 0.86 2.00 2.678(2) 135
    C15 H15 N2 4_646 0.93 2.59 3.282(2) 131
_shelxl_version_number     2014/6
_iucr_refine_instructions_details
;
TITL TEST STRUCTURE D:\DATA\MAHFOUZ1_SOLVE\MAHFOUZ1
CELL  0.71073   17.1008   12.4737   17.9070    90.000   111.276    90.000
ZERR 1           0.0016    0.0012    0.0017     0.000     0.002     0.000
LATT 7
SYMM             - X ,              Y ,    0.50000 - Z
SFAC
SFAC C   2.3100 20.8439  1.0200 10.2075  1.5886  0.5687  0.8650 51.6512  =
        0.2156  0.0033  0.0016 11.5000 0.680 12.01000
SFAC H
SFAC N  12.2126  0.0057  3.1322  9.8933  2.0125 28.9975  1.1663  0.5826  =
       -11.5290  0.0061  0.0033 19.6000 0.680 14.01000
SFAC
SFAC O   3.0485 13.2771  2.2868  5.7011  1.5463  0.3239  0.8670 32.9089  =
        0.2508  0.0106  0.0060 32.5000 0.680 16.00000
SFAC
SFAC Cl 11.4604  0.0104  7.1964  1.1662  6.2556 18.5194  1.6455 47.7785  =
       -9.5574  0.1484  0.1585 678.0000 0.990 35.45000
UNIT 168 128 24 16 8
L.S. 20
ACTA
BOND $H
FMAP 2
PLAN 20
CONF
HTAB N3 O1
CONF
WGHT  0.042200  2.669800
FVAR  0.051950
C1     1   0.445247  0.573070  0.572602 11.000000  0.018590  0.028000 =
           0.023130  0.002770  0.010430  0.001300
C2     1   0.400601  0.515637  0.503398 11.000000  0.022780  0.027230 =
           0.024030  0.000960  0.009890  0.000580
AFIX 43
H2     2   0.407923  0.441955  0.501405 11.000000 -1.200000
AFIX 0
C3     1   0.345161  0.569281  0.437528 11.000000  0.024680  0.038120 =
           0.024130  0.002720  0.007860  0.001700
AFIX 43
H3     2   0.315220  0.531117  0.391367 11.000000 -1.200000
AFIX 0
C4     1   0.333978  0.678695  0.439789 11.000000  0.030060  0.040290 =
           0.031540  0.009480  0.007430  0.008630
AFIX 43
H4     2   0.297020  0.714194  0.395295 11.000000 -1.200000
AFIX 0
C5     1   0.378283  0.735253  0.508922 11.000000  0.035430  0.028170 =
           0.042090  0.004450  0.012690  0.008180
AFIX 43
H5     2   0.370698  0.808911  0.510667 11.000000 -1.200000
AFIX 0
C6     1   0.433723  0.683152  0.575411 11.000000  0.027070  0.028130 =
           0.030360 -0.002300  0.009390  0.001190
AFIX 43
H6     2   0.463050  0.721558  0.621635 11.000000 -1.200000
AFIX 0
C7     1   0.516174  0.413440  0.655743 11.000000  0.022710  0.026470 =
           0.020110  0.000920  0.009730  0.000040
C8     1   0.592253  0.407548  0.727376 11.000000  0.021530  0.028610 =
           0.017870 -0.000530  0.007380 -0.000990
C9     1   0.619036  0.517292  0.745413 11.000000  0.021290  0.028900 =
           0.021130 -0.002310  0.010210 -0.000940
C10    1   0.694496  0.563437  0.809608 11.000000  0.025750  0.033620 =
           0.024340 -0.003930  0.005790 -0.004000
AFIX 137
H10A   2   0.700443  0.637476  0.798024 11.000000 -1.500000
H10B   2   0.743661  0.524593  0.811553 11.000000 -1.500000
H10C   2   0.687771  0.557832  0.860409 11.000000 -1.500000
AFIX 0
C11    1   0.627153  0.310288  0.759865 11.000000  0.024290  0.029510 =
           0.017770 -0.000540  0.009250 -0.000270
C12    1   0.705470  0.301868  0.829506 11.000000  0.023710  0.027730 =
           0.022640  0.001570  0.009920  0.002390
C13    1   0.733595  0.340846  0.905000 11.000000  0.028840  0.036670 =
           0.022410 -0.000950  0.010090  0.003890
AFIX 43
H13    2   0.705157  0.387019  0.927121 11.000000 -1.200000
AFIX 0
C14    1   0.815116  0.297506  0.943994 11.000000  0.026510  0.043690 =
           0.020800  0.003120  0.005360  0.001200
AFIX 43
H14    2   0.850548  0.309840  0.996637 11.000000 -1.200000
AFIX 0
C15    1   0.831071  0.235136  0.889923 11.000000  0.020970  0.035190 =
           0.027770  0.006700  0.006240  0.003580
AFIX 43
H15    2   0.880517  0.196963  0.899705 11.000000 -1.200000
AFIX 0
C16    1   0.603052  0.113631  0.751538 11.000000  0.020670  0.028260 =
           0.030590  0.003520  0.008390  0.001550
C17    1   0.626693  0.090007  0.832948 11.000000  0.029260  0.038660 =
           0.029240  0.005810  0.005910 -0.002800
AFIX 43
H17    2   0.635805  0.145426  0.869887 11.000000 -1.200000
AFIX 0
C18    1   0.636667 -0.015158  0.859089 11.000000  0.028860  0.045170 =
           0.042990  0.017640  0.006380 -0.003110
AFIX 43
H18    2   0.652982 -0.029963  0.913529 11.000000 -1.200000
AFIX 0
C19    1   0.622634 -0.097989  0.805167 11.000000  0.027130  0.035060 =
           0.066800  0.018860  0.015080  0.002470
AFIX 43
H19    2   0.630422 -0.168494  0.823266 11.000000 -1.200000
AFIX 0
C20    1   0.597002 -0.076614  0.724208 11.000000  0.028850  0.029490 =
           0.061940 -0.002350  0.020300 -0.001450
AFIX 43
H20    2   0.586361 -0.132607  0.687561 11.000000 -1.200000
AFIX 0
C21    1   0.587202  0.028634  0.697794 11.000000  0.024010  0.032200 =
           0.035540 -0.000520  0.012230 -0.001160
Cl1    5   0.553459  0.054714  0.595720 11.000000  0.054330  0.041440 =
           0.032580 -0.010430  0.017230 -0.010300
N1     3   0.504334  0.521035  0.639467 11.000000  0.020420  0.025280 =
           0.020650 -0.001430  0.005740 -0.001820
N2     3   0.567634  0.583475  0.694574 11.000000  0.021600  0.027930 =
           0.022920 -0.003940  0.007080 -0.003160
N3     3   0.590387  0.219314  0.722310 11.000000  0.029080  0.028140 =
           0.019620  0.001440  0.003450  0.001180
AFIX 43
H3A    2   0.554642  0.227110  0.674354 11.000000 -1.200000
AFIX 0
O1     4   0.471379  0.339127  0.616352 11.000000  0.025250  0.026360 =
           0.023150 -0.000070  0.004460 -0.003060
O2     4   0.764680  0.235559  0.818667 11.000000  0.024260  0.029100 =
           0.025030  0.000340  0.009670  0.002980
Q1     1   0.510000  0.094900  0.583500 11.000000  0.050000      0.30
Q2     1   0.552900  0.402100  0.696300 11.000000  0.050000      0.25
Q3     1   0.608900  0.460200  0.746100 11.000000  0.050000      0.23
Q4     1   0.623100  0.366400  0.738300 11.000000  0.050000      0.21
Q5     1   0.440400  0.551300  0.531400 11.000000  0.050000      0.21
Q6     1   0.722800  0.346500  0.861000 11.000000  0.050000      0.20
Q7     1   0.705600  0.297300  0.870600 11.000000  0.050000      0.20
Q8     1   0.607700  0.073900  0.722400 11.000000  0.050000      0.19
Q9     1   0.664600  0.314700  0.799100 11.000000  0.050000      0.19
Q10    1   0.410600  0.540200  0.547000 11.000000  0.050000      0.18
Q11    1   0.478700  0.542900  0.603400 11.000000  0.050000      0.18
Q12    1   0.421900  0.620700  0.577800 11.000000  0.050000      0.17
Q13    1   0.329400  0.697200  0.481800 11.000000  0.050000      0.17
Q14    1   0.649600  0.541100  0.776200 11.000000  0.050000      0.17
Q15    1   0.734200  0.279000  0.825000 11.000000  0.050000      0.17
Q16    1   0.529600  0.223900  0.688400 11.000000  0.050000      0.16
Q17    1   0.834700  0.290700  0.911600 11.000000  0.050000      0.16
Q18    1   0.633500  0.095700  0.789600 11.000000  0.050000      0.16
Q19    1   0.360400  0.542100  0.478100 11.000000  0.050000      0.15
Q20    1   0.567500 -0.023300  0.712000 11.000000  0.050000      0.15
HKLF 4 1 -1.0000  0.0000  0.0000  0.0000  1.0000  0.0000  0.0000
0.0000 -1.0000
;
data_New_Global_Publ_Block
_journal_date_recd_electronic     2015-02-07
_journal_date_accepted     2015-02-08
_journal_name_full     'Acta Crystallographica, Section E'
_journal_year     2015
_journal_volume     71
_journal_issue      3
_journal_page_first     o177
_journal_page_last     o178
_journal_paper_category     HO
_journal_paper_doi     10.1107/S2056989015002698
_journal_coeditor_code     SU5081
_publ_contact_author_name     'Dr. Zhang, Heng-Qiang'
_publ_contact_author_address
;
Department of Chemistry, Hebei Normal University for Nationalities, Chengde
067000, People's Republic of China
;
_publ_contact_author_email     zhanghengqiang80@163.com
_publ_contact_author_fax     '86 0314 2370138'
_publ_contact_author_phone     '86 0314 2370138'
_publ_section_title
;\
Crystal structure of
(4<i>Z</i>)-4-{[(2-chlorophenyl)amino](furan-2-yl)methylidene}-3-methyl-1-\
phenyl-4,5-dihydro-1<i>H</i>-pyrazol-5-one
;
loop_
    _publ_author_name
    _publ_author_footnote
    _publ_author_address
    'Zhang, Heng-Qiang' .
;
Department of Chemistry, Hebei Normal University for Nationalities, Chengde
067000, People's Republic of China
;
    'Yang, Xing' .
;
Department of Chemistry, Hebei Normal University for Nationalities, Chengde
067000, People's Republic of China
;
    'Wu, Qiong' .
;
Department of Chemistry, Hebei Normal University for Nationalities, Chengde
067000, People's Republic of China
;
    'Chen, Hong-Li' .
;
Department of Chemistry, Hebei Normal University for Nationalities, Chengde
067000, People's Republic of China
;
_publ_section_synopsis     .
