# Supplementary material for: Crystal structure of (4Z)-4-{[(2-chloro­phen­yl)amino](furan-2-yl)methyl­idene}-3-methyl-1-phenyl-4,5-di­hydro-1H-pyrazol-5-one
Source: Acta Crystallogr E Crystallogr Commun. 2015 Feb 13;71(Pt 3):o177–8. doi: 10.1107/S2056989015002698 (PMC4350689; doi:10.1107/S2056989015002698)
Supplement: Supplementary file 2 [file e-71-0o177-Isup2.hkl]

# 
# h,k,l, Fc-squared, Fo-squared, sigma(Fo-squared) and status flag 
# 
data_I
_shelx_title ' mo_2013092901_0m in C2/c    New: C2/c' 
_shelx_refln_list_code          4 
_shelx_F_calc_maximum      619.37 
_exptl_crystal_F_000      1567.73 
_reflns_d_resolution_high  0.7721 
 
loop_ 
 _symmetry_equiv_pos_as_xyz 
 'x, y, z' 
 '-x, y, -z+1/2' 
 'x+1/2, y+1/2, z' 
 '-x+1/2, y+1/2, -z+1/2' 
 '-x, -y, -z' 
 'x, -y, z-1/2' 
 '-x+1/2, -y+1/2, -z' 
 'x+1/2, -y+1/2, z-1/2' 
 
_cell_length_a    17.1008 
_cell_length_b    12.4737 
_cell_length_c    17.9070 
_cell_angle_alpha  90.000 
_cell_angle_beta  111.276 
_cell_angle_gamma  90.000 
 
_shelx_F_squared_multiplier     1.000 
 
loop_ 
 _refln_index_h 
 _refln_index_k 
 _refln_index_l 
 _refln_F_squared_calc 
 _refln_F_squared_meas 
 _refln_F_squared_sigma 
 _refln_observed_status 
   2   0   0    26497.71    26677.18    415.04 o 
   4   0   0    48602.37    47140.23    419.12 o 
   6   0   0    12391.07    12569.33    117.74 o 
   8   0   0       63.37      114.79      9.59 o 
  10   0   0      189.41      263.21     12.83 o 
  12   0   0       54.07       36.44     15.08 o 
  14   0   0      229.45      210.81     20.48 o 
  16   0   0      777.36      830.21     55.59 o 
  18   0   0      302.71      359.45     48.17 o 
  20   0   0       15.46       44.47     37.06 o 
   1   1   0     6838.42     6785.10    107.46 o 
   3   1   0      941.92      938.58     11.77 o 
   5   1   0    30550.18    29978.40    242.30 o 
   7   1   0      171.46      128.83      8.48 o 
   9   1   0     1181.16     1074.25     16.69 o 
  11   1   0     2359.34     2348.35     25.13 o 
  13   1   0      871.76      858.62     23.55 o 
  15   1   0        0.93        2.26     10.35 o 
  17   1   0       37.25       25.94     15.69 o 
  19   1   0       59.11       77.82     26.20 o 
   0   2   0    14243.10    13095.87    207.52 o 
   2   2   0    65288.28    61873.68    473.95 o 
   4   2   0     4433.91     4664.55     47.65 o 
   6   2   0      949.72     1110.73     19.02 o 
   8   2   0       31.56       17.47      6.29 o 
  10   2   0      223.73      230.03     10.22 o 
  12   2   0      111.09       96.90      9.61 o 
  14   2   0      703.62      742.75     21.96 o 
  16   2   0      227.88      273.82     24.55 o 
  18   2   0       94.69      139.82     27.31 o 
  20   2   0     1277.50     1373.38     57.65 o 
   1   3   0     6541.68     6698.15     56.44 o 
   3   3   0       37.08       39.04      5.56 o 
   5   3   0     1889.54     2042.88     26.33 o 
   7   3   0     3075.51     3208.86     35.34 o 
   9   3   0     4039.96     4322.97     44.41 o 
  11   3   0     6844.16     7113.88     68.07 o 
  13   3   0      337.90      375.34     17.23 o 
  15   3   0        4.74       -3.92     16.65 o 
  17   3   0       78.82       53.50     19.60 o 
  19   3   0      504.96      458.30     29.04 o 
   0   4   0    10204.20     9565.09    113.96 o 
   2   4   0     2671.71     2835.51     29.56 o 
   4   4   0      317.74      241.10     13.10 o 
   6   4   0        0.23       22.23      6.95 o 
   8   4   0      434.23      526.62     15.57 o 
  10   4   0       86.39       84.69     11.77 o 
  12   4   0      547.12      559.58     19.58 o 
  14   4   0       77.43       78.41     14.98 o 
  16   4   0      213.75      210.03     20.60 o 
  18   4   0       53.26       55.55     17.92 o 
   1   5   0     4140.26     4367.16     57.65 o 
   3   5   0     2596.42     2671.69     34.96 o 
   5   5   0      367.67      305.02     38.91 o 
   7   5   0     2458.91     2711.89     28.81 o 
   9   5   0     6870.34     7498.58     74.66 o 
  11   5   0     1277.63     1231.00     25.32 o 
  13   5   0     1302.99     1242.74     26.94 o 
  15   5   0       68.18       94.28     16.85 o 
  17   5   0     1197.80     1121.08     45.35 o 
  19   5   0      194.18      171.90     28.47 o 
   0   6   0     9199.86     9201.86     92.43 o 
   2   6   0      411.95      529.39     22.46 o 
   4   6   0     1210.67     1269.99     18.84 o 
   6   6   0     3392.30     3499.25     39.05 o 
   8   6   0     1461.58     1607.00     22.60 o 
  10   6   0      262.57      262.43     11.93 o 
  12   6   0        0.32       -0.49     13.86 o 
  14   6   0       66.90       68.93     18.50 o 
  16   6   0       37.28       17.29     19.52 o 
  18   6   0      133.34      100.55     40.76 o 
   1   7   0      811.71      746.22     27.40 o 
   3   7   0     3721.51     3620.60     36.41 o 
   5   7   0      695.92      650.02     21.18 o 
   7   7   0       10.60        3.81     10.27 o 
   9   7   0      359.76      426.15     22.46 o 
  11   7   0       61.51       75.76     15.33 o 
  13   7   0      716.12      629.01     98.20 o 
  15   7   0      687.84      564.44     33.76 o 
  17   7   0       42.66       17.37     20.48 o 
   0   8   0     9424.67     9922.70    126.90 o 
   2   8   0     1843.91     1754.75     32.76 o 
   4   8   0      170.01      137.27     10.22 o 
   6   8   0       69.15       78.93     11.99 o 
   8   8   0     9940.32     9616.53     92.21 o 
  10   8   0     1797.79     1806.04     31.95 o 
  12   8   0      488.46      434.79     51.88 o 
  14   8   0      409.76      438.53     33.76 o 
  16   8   0      203.96      244.82     30.05 o 
   1   9   0        2.05       17.22     11.29 o 
   3   9   0     1174.14     1178.94     29.42 o 
   5   9   0        8.65        4.37      8.84 o 
   7   9   0      266.88      289.93     16.30 o 
   9   9   0       88.82       94.15     12.77 o 
  11   9   0      176.13      176.70     33.35 o 
  13   9   0        4.83      -11.65     17.79 o 
  15   9   0        9.84       58.20     22.16 o 
  17   9   0      277.21      380.65     36.40 o 
   0  10   0      182.16      132.67     24.09 o 
   2  10   0       15.97       11.27     10.35 o 
   4  10   0     4056.24     4108.13     44.95 o 
   6  10   0       17.45       38.43     11.51 o 
   8  10   0     1243.76     1222.59     28.96 o 
  10  10   0     3056.77     3007.14    121.85 o 
  12  10   0        2.98       10.89     20.48 o 
  14  10   0       83.50       81.57     23.15 o 
  16  10   0       54.98       47.20     23.98 o 
   1  11   0     4132.27     3670.17     48.12 o 
   3  11   0     1864.52     1826.37     33.14 o 
   5  11   0      373.25      363.79     17.53 o 
   7  11   0     1779.76     1855.12     35.13 o 
   9  11   0      960.33     1146.33     29.56 o 
  11  11   0      166.57      144.23     24.79 o 
  13  11   0      228.08      161.13     27.42 o 
  15  11   0       78.19      133.68     29.65 o 
   0  12   0     2132.91     1766.89     55.59 o 
   2  12   0      156.74      142.37     14.65 o 
   4  12   0        1.06       -3.71     14.15 o 
   6  12   0       13.18        7.41     15.25 o 
   8  12   0      800.22      796.52     32.37 o 
  10  12   0      127.94      106.41     17.45 o 
  12  12   0       12.99        0.55     26.07 o 
   1  13   0     1122.03     1010.52     27.96 o 
   3  13   0       21.15       21.49     15.25 o 
   5  13   0       53.60       31.07     14.67 o 
   7  13   0      127.49      156.85     22.16 o 
   9  13   0       88.76      126.86     23.15 o 
  11  13   0        8.11      -11.12     29.65 o 
   0  14   0       12.78       -2.85     16.88 o 
   2  14   0        7.09        6.25     12.24 o 
   4  14   0       71.66       80.06     29.17 o 
   6  14   0        6.40       35.67     20.48 o 
   8  14   0      233.56      278.64     28.47 o 
  10  14   0       15.98       11.12     33.35 o 
   1  15   0       95.71       61.00     19.63 o 
   3  15   0      208.09      251.42     24.51 o 
   5  15   0      179.80      204.13     28.47 o 
   7  15   0       16.24      -11.86     19.52 o 
   0  16   0       14.77       22.23     37.06 o 
   2  16   0      113.50      125.26     25.16 o 
 -19   1   1        0.95      -15.90     15.90 o 
 -17   1   1     1012.65     1038.62     28.63 o 
 -15   1   1        3.27       -9.55      9.55 o 
 -13   1   1      130.57      121.01     11.94 o 
 -11   1   1      860.82      865.34     15.06 o 
  -9   1   1     1629.10     1765.79     18.55 o 
  -7   1   1      336.06      409.70     10.23 o 
  -5   1   1      920.98      772.18     16.30 o 
  -3   1   1    21200.66    19858.62    215.59 o 
   1   1   1     5505.06     5194.03     41.20 o 
   3   1   1    30068.58    29046.66    256.39 o 
   5   1   1     2815.78     2871.64     29.06 o 
   7   1   1      128.94      142.04      8.18 o 
   9   1   1      679.36      857.48     14.36 o 
  11   1   1      138.63      115.85      8.37 o 
  13   1   1     2170.49     2108.68     42.79 o 
  15   1   1      153.70      197.58     15.34 o 
  17   1   1     1579.98     1433.88     51.05 o 
  19   1   1       98.05       72.26     26.20 o 
 -20   2   1      470.44      437.55     36.68 o 
 -18   2   1      353.24      280.06     25.83 o 
 -16   2   1     1473.22     1464.44     32.40 o 
 -14   2   1      266.59      272.52     16.52 o 
 -12   2   1      168.14      169.82     10.72 o 
 -10   2   1     4654.85     4796.63     43.98 o 
  -8   2   1     4074.67     3965.53     36.11 o 
  -6   2   1    15246.01    15022.13    138.41 o 
  -4   2   1     6586.09     6239.91     51.63 o 
  -2   2   1     8806.06     8368.18     67.04 o 
   0   2   1        0.19        0.00      3.71 o 
   2   2   1        7.28        2.78      4.81 o 
   4   2   1     3967.85     3829.54     40.54 o 
   6   2   1      126.12      128.40      8.56 o 
   8   2   1     6742.44     7317.33     91.16 o 
  10   2   1      315.08      345.37     10.72 o 
  12   2   1      101.09       92.58      9.24 o 
  14   2   1       58.51       58.36     11.25 o 
  16   2   1      535.90      588.80     29.60 o 
  18   2   1      268.54      275.20     31.44 o 
  20   2   1        1.70        3.71     26.20 o 
 -19   3   1        4.83      -16.30     16.30 o 
 -17   3   1      499.77      472.19     35.31 o 
 -15   3   1     1100.93     1065.35     27.00 o 
 -13   3   1      537.39      576.31     19.39 o 
 -11   3   1       80.60      108.03     11.99 o 
  -9   3   1      183.66      168.72      9.63 o 
  -7   3   1     5760.85     5888.21     54.59 o 
  -5   3   1      315.61      343.05      9.64 o 
  -3   3   1      457.28      430.24     11.77 o 
  -1   3   1     9070.34     8720.89     72.15 o 
   1   3   1    13363.54    12902.98    159.01 o 
   3   3   1     2244.80     2058.03     26.89 o 
   5   3   1     5440.89     5113.46     64.16 o 
   7   3   1    10654.81    11277.01     87.21 o 
   9   3   1       27.90        6.31     14.24 o 
  11   3   1     2430.87     2459.50     32.97 o 
  13   3   1      213.94      237.68     15.12 o 
  15   3   1     3203.13     3103.86     74.60 o 
  17   3   1       87.52       49.86     16.30 o 
  19   3   1       62.04       35.50     24.79 o 
 -20   4   1       53.28       57.15     29.65 o 
 -18   4   1       68.39      116.57     23.15 o 
 -16   4   1     2380.09     2500.80     50.26 o 
 -14   4   1     2105.39     2165.69     36.78 o 
 -12   4   1      925.36      946.40     26.14 o 
 -10   4   1     1070.29     1101.64     19.95 o 
  -8   4   1     4667.35     4582.83     41.98 o 
  -6   4   1        7.83       -0.22      5.07 o 
  -4   4   1      333.79      244.57     18.53 o 
  -2   4   1      546.75      523.90     22.46 o 
   0   4   1    20670.01    20504.72    231.89 o 
   2   4   1     1999.72     1804.22     28.06 o 
   4   4   1     8551.60     8292.27    144.52 o 
   6   4   1     1563.92     1582.13     22.33 o 
   8   4   1     1181.67     1206.94     21.76 o 
  10   4   1     4936.46     5081.69     52.39 o 
  12   4   1     5989.51     5931.31     65.38 o 
  14   4   1      552.17      534.67     29.07 o 
  16   4   1      866.52      908.42     32.61 o 
  18   4   1      373.08      422.71     27.65 o 
 -19   5   1      479.77      467.47     36.40 o 
 -17   5   1      131.28      112.65     23.15 o 
 -15   5   1      669.24      674.69     36.40 o 
 -13   5   1      910.44      912.19     40.65 o 
 -11   5   1       34.41       45.90     10.55 o 
  -9   5   1     6491.55     6674.78     58.07 o 
  -7   5   1     3128.41     2941.34     30.35 o 
  -5   5   1    17785.30    17915.19    143.73 o 
  -3   5   1     2103.23     2166.26     29.80 o 
  -1   5   1     8042.97     8090.11     69.39 o 
   1   5   1     1907.86     1975.11     32.68 o 
   3   5   1    20811.15    20888.91    322.39 o 
   5   5   1      126.57      104.42      9.82 o 
   7   5   1       31.47       27.79      8.44 o 
   9   5   1      177.28      167.37     10.03 o 
  11   5   1      405.43      398.49     14.35 o 
  13   5   1      476.67      479.94     24.19 o 
  15   5   1        0.92        2.93     15.03 o 
  17   5   1      630.92      535.42     36.40 o 
  19   5   1        7.66      -13.08     29.65 o 
 -18   6   1       46.01       28.95     20.48 o 
 -16   6   1       46.91       34.59     19.52 o 
 -14   6   1       24.13       65.08     27.79 o 
 -12   6   1     2115.70     2133.03     41.81 o 
 -10   6   1      180.30      195.09     15.43 o 
  -8   6   1      489.32      463.00     15.34 o 
  -6   6   1     5534.55     5709.42     55.75 o 
  -4   6   1      251.35      165.93     12.89 o 
  -2   6   1     4835.74     5553.47     55.63 o 
   0   6   1    10129.89    10062.44     77.19 o 
   2   6   1     3944.15     3564.03    109.32 o 
   4   6   1     7042.82     6656.02    240.87 o 
   6   6   1      782.32      818.38     42.06 o 
   8   6   1      340.99      332.85     12.82 o 
  10   6   1        8.06        6.19      7.81 o 
  12   6   1       18.30       -4.29     11.69 o 
  14   6   1       50.10       41.50     33.35 o 
  16   6   1       78.48       89.34     22.16 o 
  18   6   1        0.06      -13.34     20.38 o 
 -17   7   1      388.97      446.07     48.17 o 
 -15   7   1        2.06        7.41     18.50 o 
 -13   7   1      408.43      379.42     35.20 o 
 -11   7   1      214.53      230.84     18.25 o 
  -9   7   1       67.68       60.44     10.88 o 
  -7   7   1     2860.62     2875.05     42.45 o 
  -5   7   1       20.03       42.73      7.86 o 
  -3   7   1     2653.48     2855.98     31.08 o 
  -1   7   1      656.82      927.86     37.02 o 
   1   7   1     2350.01     2069.72     57.23 o 
   3   7   1      831.17      826.27     16.47 o 
   5   7   1      798.02      767.20     22.04 o 
   7   7   1      573.85      584.53     30.34 o 
   9   7   1     2792.23     2803.60     48.67 o 
  11   7   1     7831.41     7598.33    216.78 o 
  13   7   1       12.48       19.10     16.88 o 
  15   7   1      195.95      165.67     24.79 o 
  17   7   1       20.18       23.39     20.48 o 
 -18   8   1       55.61       54.22     24.79 o 
 -16   8   1        8.49       14.36     20.48 o 
 -14   8   1      225.81      264.01     27.42 o 
 -12   8   1       21.42       76.89     20.48 o 
 -10   8   1      243.74      211.97     13.87 o 
  -8   8   1      336.20      395.13     31.02 o 
  -6   8   1       71.10       67.85      9.38 o 
  -4   8   1     1425.68     1391.77     22.77 o 
  -2   8   1        0.01       -4.53      8.18 o 
   0   8   1        0.17       -2.89      6.96 o 
   2   8   1     2842.98     2999.06     53.88 o 
   4   8   1      195.24      198.58     14.98 o 
   6   8   1     1011.85     1033.74     27.65 o 
   8   8   1     1140.51     1090.08     31.92 o 
  10   8   1     4584.59     4358.49     62.67 o 
  12   8   1        8.41        2.12     17.79 o 
  14   8   1        9.49       14.08     18.50 o 
  16   8   1      141.82      116.24     31.50 o 
 -17   9   1       91.27       81.71     25.81 o 
 -15   9   1       14.95       23.86     20.48 o 
 -13   9   1       33.47       36.36     20.48 o 
 -11   9   1       54.49       43.23     19.52 o 
  -9   9   1      236.42      254.59     15.67 o 
  -7   9   1      442.81      483.45     19.23 o 
  -5   9   1       88.42       93.99     10.22 o 
  -3   9   1      197.99      231.79     13.80 o 
  -1   9   1      193.14      218.14     16.30 o 
   1   9   1      120.88      146.97     14.67 o 
   3   9   1     1008.28      959.28     22.66 o 
   5   9   1     2626.26     2764.77     39.22 o 
   7   9   1     6675.38     6619.76     70.23 o 
   9   9   1     4524.79     4394.58     63.66 o 
  11   9   1     1094.93     1094.25     44.31 o 
  13   9   1       65.96       77.82     23.15 o 
  15   9   1       77.67       63.82     23.15 o 
 -16  10   1      824.55      795.97     45.35 o 
 -14  10   1      850.64      780.32     42.70 o 
 -12  10   1     2170.16     2214.14     62.72 o 
 -10  10   1     4029.24     4025.03     83.69 o 
  -8  10   1     1087.32     1016.31     26.63 o 
  -6  10   1      300.23      316.80     15.09 o 
  -4  10   1       46.92       61.69     12.62 o 
  -2  10   1       80.51       46.79     11.25 o 
   0  10   1     5234.67     5014.88     57.39 o 
   2  10   1      742.55      657.70     20.67 o 
   4  10   1      740.75      716.86     35.30 o 
   6  10   1      145.68      112.58     13.37 o 
   8  10   1     3733.76     3574.30     49.86 o 
  10  10   1      155.38      174.79     26.93 o 
  12  10   1      223.03      286.28     48.17 o 
  14  10   1       50.83       57.73     24.79 o 
 -15  11   1      470.44      451.87     37.93 o 
 -13  11   1      256.70      290.69     32.68 o 
 -11  11   1      549.45      568.16     36.68 o 
  -9  11   1        2.73        5.73     17.87 o 
  -7  11   1      129.59      100.68     12.75 o 
  -5  11   1      692.27      656.70     19.95 o 
  -3  11   1      602.88      581.57     21.46 o 
  -1  11   1        2.44        0.77     10.66 o 
   1  11   1       60.16       60.16     17.12 o 
   3  11   1     1224.03     1174.03     37.72 o 
   5  11   1      519.69      521.47     21.15 o 
   7  11   1     6060.13     6117.87    221.90 o 
   9  11   1      134.15      129.95     17.75 o 
  11  11   1      730.40      735.21     32.76 o 
  13  11   1      475.55      511.00     39.04 o 
 -14  12   1      111.85      126.35     74.11 o 
 -12  12   1      150.03      168.42     28.82 o 
 -10  12   1        4.10        3.54     16.30 o 
  -8  12   1      381.87      359.46     26.21 o 
  -6  12   1      708.68      789.82     29.96 o 
  -4  12   1      482.82      469.65     21.10 o 
  -2  12   1     1085.11     1054.03     27.61 o 
   0  12   1      992.87     1070.70     27.20 o 
   2  12   1       71.45       37.06     14.15 o 
   4  12   1      479.44      488.09     24.90 o 
   6  12   1      645.60      686.77     33.76 o 
   8  12   1      176.95      243.40     20.60 o 
  10  12   1      708.63      772.52     31.63 o 
  12  12   1      250.09      264.15     31.12 o 
 -11  13   1       65.93       66.70     33.35 o 
  -9  13   1      288.29      284.63     38.91 o 
  -7  13   1      370.49      393.77     30.05 o 
  -5  13   1     1086.34     1098.03     34.76 o 
  -3  13   1        0.84       10.13     15.80 o 
  -1  13   1      357.85      318.76     19.39 o 
   1  13   1      261.86      286.82     21.81 o 
   3  13   1       39.01       38.07     16.30 o 
   5  13   1      265.12      260.18     25.81 o 
   7  13   1      380.83      407.84     40.76 o 
   9  13   1      106.40      167.56     23.15 o 
  11  13   1      587.33      648.49     59.29 o 
 -10  14   1       40.31       44.47     37.06 o 
  -8  14   1       14.09       20.65     17.79 o 
  -6  14   1       12.54       -3.18     17.79 o 
  -4  14   1      230.20      240.93     22.58 o 
  -2  14   1      115.45      148.17     16.37 o 
   0  14   1        9.56       21.21     15.69 o 
   2  14   1      775.95      750.85     32.61 o 
   4  14   1      731.03      862.50     46.32 o 
   6  14   1       33.01       40.07     20.48 o 
   8  14   1      228.05      289.04     29.37 o 
  -7  15   1       80.75       68.88     21.25 o 
  -5  15   1      657.77      772.27     40.05 o 
  -3  15   1      115.63      176.55     21.81 o 
  -1  15   1       87.24       24.49     17.45 o 
   1  15   1      417.13      520.03     30.45 o 
   3  15   1        9.04       14.82     31.50 o 
   5  15   1       19.37      -14.08     18.50 o 
   7  15   1      256.50      293.19     31.12 o 
  -2  16   1      349.12      351.68     37.93 o 
   0  16   1      176.66      184.18     22.88 o 
   2  16   1        0.06       10.25     21.25 o 
 -20   0   2      452.75      478.03     55.59 o 
 -18   0   2      818.43      961.30     48.17 o 
 -16   0   2      824.53      807.84     55.59 o 
 -14   0   2     2897.95     3075.32     63.84 o 
 -12   0   2      100.58       98.59     18.53 o 
 -10   0   2    49317.58    49227.80    441.20 o 
  -8   0   2     6499.67     6622.71     90.37 o 
  -6   0   2    47947.52    47562.39    763.37 o 
  -4   0   2    32085.47    30914.90    347.12 o 
  -2   0   2      686.07      385.39     22.23 o 
   0   0   2    42503.03    41466.54    652.20 o 
   2   0   2     4903.91     4940.07     57.65 o 
   4   0   2      307.64      420.27     14.23 o 
   6   0   2     5190.74     6207.98     81.00 o 
   8   0   2     9273.00     9998.44    166.76 o 
  10   0   2       11.68       27.24     10.27 o 
  12   0   2       52.18       48.74     12.36 o 
  14   0   2     3105.80     3002.54     62.24 o 
  16   0   2      734.97      696.67     55.59 o 
  18   0   2      762.71      581.79     55.59 o 
 -21   1   2       86.25       55.59     28.82 o 
 -19   1   2     1147.23     1085.57     41.88 o 
 -17   1   2       78.54       49.41     13.43 o 
 -15   1   2       36.35       30.69     11.50 o 
 -13   1   2     1217.86     1221.92     41.70 o 
 -11   1   2     1539.92     1586.14     30.38 o 
  -9   1   2     8794.11     8972.42     82.87 o 
  -7   1   2     3027.69     3042.14     39.19 o 
  -5   1   2   116339.50   111559.32    871.94 o 
  -3   1   2     7478.80     7318.46    100.05 o 
  -1   1   2     1313.44     1169.50     20.38 o 
   1   1   2     3654.09     3537.38     43.18 o 
   3   1   2     1338.93     1430.74     18.46 o 
   5   1   2     8058.47     8212.64     79.10 o 
   7   1   2     5601.74     5455.67     46.03 o 
   9   1   2      815.61      978.68     15.45 o 
  11   1   2       13.07        5.56      6.70 o 
  13   1   2       31.04       27.33     10.35 o 
  15   1   2     4511.91     4561.28     69.52 o 
  17   1   2     1325.97     1185.02     48.42 o 
  19   1   2       31.06       31.29     51.88 o 
 -20   2   2     1558.70     1771.83     47.34 o 
 -18   2   2       58.40       50.43     17.45 o 
 -16   2   2        9.71       18.99     12.30 o 
 -14   2   2        0.21      -10.35     10.35 o 
 -12   2   2        8.41       11.54     12.30 o 
 -10   2   2     1151.49     1146.97     49.76 o 
  -8   2   2       13.43       16.97      5.77 o 
  -6   2   2     2049.73     2118.16     37.06 o 
  -4   2   2    74155.53    72629.57    553.31 o 
  -2   2   2      111.89       80.91      4.85 o 
   0   2   2     5975.67     5728.98     92.64 o 
   2   2   2       15.30        2.32      4.74 o 
   4   2   2    10048.67     9875.95    146.37 o 
   6   2   2    15618.79    15746.46    146.00 o 
   8   2   2      373.13      352.61     19.08 o 
  10   2   2     1086.73     1077.77     18.55 o 
  12   2   2       27.27       35.62      9.17 o 
  14   2   2       72.05       97.64     15.25 o 
  16   2   2     1589.30     1661.86    122.29 o 
  18   2   2      137.63      102.44     26.20 o 
 -19   3   2       69.19       57.68     17.45 o 
 -17   3   2        3.55       -7.96     14.98 o 
 -15   3   2      569.06      585.32     22.33 o 
 -13   3   2       25.58       34.00     10.35 o 
 -11   3   2     2740.84     2766.23     81.65 o 
  -9   3   2     2208.14     2070.43     25.54 o 
  -7   3   2      140.93      158.16      8.02 o 
  -5   3   2      594.70      593.36     18.24 o 
  -3   3   2     3245.21     3140.99     31.27 o 
  -1   3   2       56.00       81.52     11.12 o 
   1   3   2     5378.86     5181.82     52.03 o 
   3   3   2        1.35        2.96      6.17 o 
   5   3   2      114.18      133.51      7.05 o 
   7   3   2      307.91      436.84     13.64 o 
   9   3   2      373.14      330.63     16.30 o 
  11   3   2      586.82      639.92     22.48 o 
  13   3   2        5.55       -2.19     10.35 o 
  15   3   2      393.43      477.15     25.50 o 
  17   3   2     1460.23     1328.76     74.74 o 
  19   3   2       11.98       13.07     24.79 o 
 -20   4   2        7.48       16.91     20.48 o 
 -18   4   2      611.99      549.45     36.40 o 
 -16   4   2      739.93      774.29     24.85 o 
 -14   4   2        8.49       15.74     10.88 o 
 -12   4   2      208.61      183.99     13.66 o 
 -10   4   2     2668.62     2729.24     32.32 o 
  -8   4   2       47.80       60.37      9.00 o 
  -6   4   2     1834.83     1746.86     27.81 o 
  -4   4   2     8947.99     9254.60    174.17 o 
  -2   4   2    13103.29    12504.99    118.21 o 
   0   4   2     2095.82     2183.26     32.68 o 
   2   4   2      297.91      266.27     11.29 o 
   4   4   2     7341.21     7382.66     65.60 o 
   6   4   2     2163.20     2419.22     61.51 o 
   8   4   2       37.77       40.13     10.70 o 
  10   4   2      286.04      339.85     16.85 o 
  12   4   2       54.89       57.67     14.67 o 
  14   4   2      839.78      746.04     30.85 o 
  16   4   2      547.11      644.57     29.45 o 
  18   4   2       51.60       31.50     38.91 o 
 -19   5   2       76.35       35.53     37.06 o 
 -17   5   2     2163.53     2199.56     61.20 o 
 -15   5   2      851.66      798.38     44.94 o 
 -13   5   2     1866.49     1860.61     33.45 o 
 -11   5   2      345.76      381.81     16.81 o 
  -9   5   2      542.23      525.33     15.90 o 
  -7   5   2     2323.67     2517.00     26.67 o 
  -5   5   2     2273.08     2300.71     29.70 o 
  -3   5   2      310.75      358.64     17.95 o 
  -1   5   2      219.58      256.48      8.98 o 
   1   5   2     1990.40     1957.52     26.33 o 
   3   5   2    13303.98    13955.12    159.77 o 
   5   5   2       61.69       71.42     10.46 o 
   7   5   2     4100.13     4356.56     55.97 o 
   9   5   2     3054.14     3106.25     40.03 o 
  11   5   2     3219.30     3276.99     42.88 o 
  13   5   2     1166.21     1205.64     43.10 o 
  15   5   2        0.01      -13.44     13.44 o 
  17   5   2       16.00       15.98     24.09 o 
 -18   6   2      150.47      227.45     51.88 o 
 -16   6   2      279.50      316.63     30.05 o 
 -14   6   2     2572.37     2655.89     58.78 o 
 -12   6   2     4875.30     4833.84     68.77 o 
 -10   6   2      286.32      299.77     14.20 o 
  -8   6   2     1132.99     1086.50     20.29 o 
  -6   6   2    17537.48    18462.20    136.82 o 
  -4   6   2     2535.08     2682.45     28.74 o 
  -2   6   2     4007.10     3946.63     41.66 o 
   0   6   2     7009.64     7510.52     60.25 o 
   2   6   2     3272.41     3664.92     77.82 o 
   4   6   2     1926.33     1762.15     36.68 o 
   6   6   2      125.79       99.47     11.99 o 
   8   6   2       79.36       51.88     11.99 o 
  10   6   2     2699.18     2731.41     38.91 o 
  12   6   2      274.77      289.72     19.63 o 
  14   6   2      516.81      538.38     33.76 o 
  16   6   2      283.24      289.27     50.03 o 
  18   6   2       36.44       15.48     21.25 o 
 -19   7   2      595.06      616.68     50.03 o 
 -17   7   2       19.74       18.75     35.20 o 
 -15   7   2      623.53      660.93     66.70 o 
 -13   7   2     1875.68     1844.37     47.42 o 
 -11   7   2       83.00       99.17     16.07 o 
  -9   7   2     2029.11     2120.21     37.00 o 
  -7   7   2       52.74       54.55     13.91 o 
  -5   7   2     3628.90     3741.24     38.34 o 
  -3   7   2     2043.94     2082.89     25.48 o 
  -1   7   2       32.45        9.63      5.60 o 
   1   7   2       32.43       12.35      8.56 o 
   3   7   2      716.86      622.69     20.93 o 
   5   7   2      613.21      783.51     29.32 o 
   7   7   2     4766.75     4785.67     53.35 o 
   9   7   2      793.29      824.78     35.31 o 
  11   7   2        1.08        8.38     12.48 o 
  13   7   2     1024.50     1068.86     41.68 o 
  15   7   2      658.73      574.24     37.93 o 
  17   7   2        1.41        8.72     24.09 o 
 -18   8   2      107.30      146.86     42.62 o 
 -16   8   2       43.59      -17.79     17.79 o 
 -14   8   2      153.63      168.95     29.65 o 
 -12   8   2        2.01        8.42     12.83 o 
 -10   8   2     2380.56     2284.97     37.03 o 
  -8   8   2      318.57      309.25     15.46 o 
  -6   8   2      163.37      200.22     11.46 o 
  -4   8   2     2639.46     2638.98     42.19 o 
  -2   8   2     1064.31     1005.48     24.90 o 
   0   8   2     1015.69      978.50     17.92 o 
   2   8   2      167.84      120.76     10.88 o 
   4   8   2      393.21      398.30     17.12 o 
   6   8   2       90.52      104.82     10.84 o 
   8   8   2     2022.07     2097.66     39.66 o 
  10   8   2      824.02      784.73     28.17 o 
  12   8   2      385.52      420.89     31.12 o 
  14   8   2        2.25        3.71     20.48 o 
  16   8   2       32.33       15.75     20.48 o 
 -17   9   2        0.01      -12.21     21.25 o 
 -15   9   2      167.09      177.29     25.81 o 
 -13   9   2     1717.23     1921.55    111.17 o 
 -11   9   2       10.93       22.18     14.67 o 
  -9   9   2     1909.43     1936.70     42.25 o 
  -7   9   2      463.52      436.24     16.41 o 
  -5   9   2     1102.03     1093.88     34.68 o 
  -3   9   2     1139.75     1009.35     30.03 o 
  -1   9   2     6261.70     6275.06     74.82 o 
   1   9   2      511.37      496.04     35.93 o 
   3   9   2     1785.39     1725.79     55.09 o 
   5   9   2    10012.95    10187.15     96.62 o 
   7   9   2      816.82      782.64     29.87 o 
   9   9   2      178.13      162.85     16.85 o 
  11   9   2       51.54       69.71     20.48 o 
  13   9   2       55.20        6.25     24.09 o 
  15   9   2      448.84      424.59     51.88 o 
 -16  10   2       14.87       -4.94     23.15 o 
 -14  10   2      757.30      744.71     41.68 o 
 -12  10   2     2738.07     2805.58    194.55 o 
 -10  10   2        5.17       -5.71     10.88 o 
  -8  10   2      388.85      368.46     19.12 o 
  -6  10   2      415.58      452.51     25.53 o 
  -4  10   2      421.75      353.35     14.90 o 
  -2  10   2     3685.94     3765.30     48.07 o 
   0  10   2     3131.06     3017.97     41.60 o 
   2  10   2        3.80      -11.99     11.99 o 
   4  10   2     2110.08     2022.95     38.51 o 
   6  10   2      300.16      284.42     17.09 o 
   8  10   2      378.66      377.21     21.81 o 
  10  10   2       45.10       47.33     12.77 o 
  12  10   2      162.71      172.66     25.81 o 
  14  10   2      645.03      816.31     42.70 o 
 -15  11   2       53.25       70.41     40.76 o 
 -13  11   2      104.37      119.56     26.20 o 
 -11  11   2       83.66       70.63     22.16 o 
  -9  11   2       54.56       44.74     12.77 o 
  -7  11   2        3.19       11.96     10.51 o 
  -5  11   2      658.20      709.65     21.11 o 
  -3  11   2     2482.12     2375.03     38.36 o 
  -1  11   2        0.16       -3.16     10.35 o 
   1  11   2      433.76      438.73     23.34 o 
   3  11   2     1958.69     2003.41     40.54 o 
   5  11   2       80.10       42.05     11.94 o 
   7  11   2      107.82      120.99     16.85 o 
   9  11   2      414.59      376.94     23.98 o 
  11  11   2      285.21      251.10     53.73 o 
  13  11   2      105.76       85.67     57.44 o 
 -14  12   2      174.30      129.27     27.42 o 
 -12  12   2       74.45       91.03     23.15 o 
 -10  12   2       16.75        5.29     17.79 o 
  -8  12   2       10.63       -3.97     11.07 o 
  -6  12   2       24.12       20.18     13.91 o 
  -4  12   2      859.88      873.93     26.63 o 
  -2  12   2      485.50      479.54     21.62 o 
   0  12   2       11.17       36.85     14.67 o 
   2  12   2      132.24      113.07     16.85 o 
   4  12   2      420.58      385.28     23.34 o 
   6  12   2       66.65       62.19     25.94 o 
   8  12   2       40.29       60.03     24.09 o 
  10  12   2       70.88      102.25     19.73 o 
  12  12   2       61.65      122.05     27.42 o 
 -11  13   2      406.36      483.12     30.62 o 
  -9  13   2       38.44       54.84     22.23 o 
  -7  13   2      133.15      162.85     22.66 o 
  -5  13   2       81.47       60.60     16.05 o 
  -3  13   2      151.86      141.84     16.01 o 
  -1  13   2      732.17      633.00     32.16 o 
   1  13   2      115.14       92.70     16.85 o 
   3  13   2      294.88      274.31     21.18 o 
   5  13   2        0.24       20.65     17.79 o 
   7  13   2      107.89       67.17     20.48 o 
   9  13   2      175.40      208.41     25.81 o 
  11  13   2       24.15       37.06     33.35 o 
 -10  14   2        7.55      -22.23     33.35 o 
  -8  14   2      156.86      193.07     24.79 o 
  -6  14   2       13.81       31.84     18.70 o 
  -4  14   2       28.62       19.73     13.03 o 
  -2  14   2        9.26       11.49     18.43 o 
   0  14   2       11.68       26.39     16.85 o 
   2  14   2        3.19      -10.96     14.67 o 
   4  14   2      111.24      112.99     40.76 o 
   6  14   2       28.23       34.28     20.48 o 
   8  14   2       94.71      124.44     23.15 o 
  -7  15   2      131.48      148.23     40.76 o 
  -5  15   2        4.21        4.88     24.79 o 
  -3  15   2      232.96      222.36     23.58 o 
  -1  15   2      834.92      846.00     54.41 o 
   1  15   2       59.41       95.03     25.94 o 
   3  15   2      155.68      176.56     26.68 o 
   5  15   2        0.83       33.13     22.23 o 
  -2  16   2      345.37      333.36     27.91 o 
   0  16   2      422.73      557.36     40.05 o 
 -21   1   3       15.44       21.46     18.43 o 
 -19   1   3      245.10      267.80     40.12 o 
 -17   1   3        9.52       -2.85     11.78 o 
 -15   1   3      197.80      224.09     19.26 o 
 -13   1   3      484.65      578.36     20.04 o 
 -11   1   3     2675.56     2555.20     27.96 o 
  -9   1   3     2959.29     2710.54     33.79 o 
  -7   1   3     1862.43     1970.22     29.95 o 
  -5   1   3     8216.47     7733.84     74.43 o 
  -3   1   3     8654.54     8166.90     92.77 o 
  -1   1   3    29072.05    28099.89    249.30 o 
   1   1   3     5213.11     5580.75     96.35 o 
   3   1   3      726.69      849.62     13.44 o 
   5   1   3    11046.86    11845.52     95.38 o 
   7   1   3      182.53      190.49      8.98 o 
   9   1   3     1125.35     1153.64     20.60 o 
  11   1   3     2867.80     2865.48     30.51 o 
  13   1   3        8.94      -11.53     11.53 o 
  15   1   3      372.91      349.76     59.29 o 
  17   1   3       60.53       68.56     23.58 o 
  19   1   3      126.28      144.94     30.05 o 
 -20   2   3      273.52      314.25     36.51 o 
 -18   2   3      370.52      359.56     20.67 o 
 -16   2   3      475.55      515.78     22.12 o 
 -14   2   3      164.12      157.24     14.65 o 
 -12   2   3     4869.70     5108.99     57.80 o 
 -10   2   3     1341.13     1177.68     30.49 o 
  -8   2   3      323.49      338.29     12.77 o 
  -6   2   3     1940.21     1968.01     30.05 o 
  -4   2   3      174.32      205.96      8.56 o 
  -2   2   3    44040.09    43604.72    678.14 o 
   0   2   3      258.01      282.00      9.53 o 
   2   2   3     2619.98     2664.80     39.30 o 
   4   2   3     4278.11     4384.92     54.84 o 
   6   2   3     8177.14     8426.04     83.28 o 
   8   2   3     1419.29     1373.53     23.53 o 
  10   2   3      260.03      288.48     13.37 o 
  12   2   3        1.78        1.51      9.38 o 
  14   2   3      418.60      429.78     23.98 o 
  16   2   3     1141.76     1276.28     51.05 o 
  18   2   3      120.97      120.59     27.42 o 
 -21   3   3      192.27      134.00     25.81 o 
 -19   3   3        0.60       -2.05     17.86 o 
 -17   3   3      549.03      607.87     37.98 o 
 -15   3   3       43.59       39.66     12.24 o 
 -13   3   3       59.56       41.83     11.23 o 
 -11   3   3      166.72      244.38     21.01 o 
  -9   3   3     1186.81     1189.76     19.64 o 
  -7   3   3      443.35      320.47     16.05 o 
  -5   3   3       70.41      113.32     17.10 o 
  -3   3   3    17430.34    17035.46    207.77 o 
  -1   3   3    64047.27    61803.31    970.89 o 
   1   3   3     2441.27     2212.69     27.27 o 
   3   3   3      508.30      485.58     12.87 o 
   5   3   3       52.66       21.82      5.31 o 
   7   3   3      140.54       94.40      7.54 o 
   9   3   3     5236.91     5246.30     63.30 o 
  11   3   3     1730.88     1642.00     25.65 o 
  13   3   3      320.31      287.43     16.37 o 
  15   3   3      203.35      231.81     19.63 o 
  17   3   3       12.57        3.71     25.94 o 
  19   3   3       35.46       24.57     24.79 o 
 -20   4   3      742.89      708.51     40.05 o 
 -18   4   3      126.51      163.57     25.81 o 
 -16   4   3      459.88      486.99     21.00 o 
 -14   4   3     2027.85     2047.14     35.50 o 
 -12   4   3     2395.63     2335.67     39.90 o 
 -10   4   3     2915.90     2861.30     32.96 o 
  -8   4   3     2289.60     2282.69     24.07 o 
  -6   4   3     6969.35     6893.01     56.01 o 
  -4   4   3    31616.86    31924.64    346.59 o 
  -2   4   3      764.50      685.55     25.94 o 
   0   4   3    15719.25    16460.63    263.10 o 
   2   4   3    15211.04    15675.83    213.80 o 
   4   4   3        5.97        3.47      5.31 o 
   6   4   3       32.43       51.53      7.36 o 
   8   4   3     3298.27     3359.81     38.24 o 
  10   4   3       89.83      134.77     12.84 o 
  12   4   3     1489.15     1582.94     30.36 o 
  14   4   3      547.59      550.82     26.00 o 
  16   4   3       10.73       10.11     16.85 o 
  18   4   3      198.65      200.86     37.06 o 
 -19   5   3        0.46      -14.33     63.00 o 
 -17   5   3      486.72      474.57     34.06 o 
 -15   5   3     1652.62     1681.25     38.03 o 
 -13   5   3      300.49      229.46     15.23 o 
 -11   5   3      256.63      287.12     14.65 o 
  -9   5   3     2311.71     2123.78     31.56 o 
  -7   5   3      310.97      398.35     10.03 o 
  -5   5   3      757.48      691.02     13.93 o 
  -3   5   3     1508.93     1251.86     19.75 o 
  -1   5   3      279.01      217.91     11.57 o 
   1   5   3     1485.08     1242.57     21.56 o 
   3   5   3      348.19      409.50     15.52 o 
   5   5   3     4144.34     4523.04     46.93 o 
   7   5   3     6695.91     6699.80     64.86 o 
   9   5   3      111.00      116.70     13.89 o 
  11   5   3     1738.23     1703.10     30.69 o 
  13   5   3      240.47      245.92     20.41 o 
  15   5   3      264.15      253.68     23.11 o 
  17   5   3        3.32      -14.13     20.48 o 
 -20   6   3       45.44       63.00     29.65 o 
 -18   6   3      695.77      667.11     39.04 o 
 -16   6   3      512.49      482.44     32.68 o 
 -14   6   3      262.35      303.82     21.18 o 
 -12   6   3     1269.23     1411.61     34.65 o 
 -10   6   3     1843.44     1760.60     32.28 o 
  -8   6   3     2097.42     2101.69     24.79 o 
  -6   6   3      550.25      573.59     20.83 o 
  -4   6   3     3207.33     3367.94     34.01 o 
  -2   6   3    29853.57    31206.22    285.03 o 
   0   6   3     2084.53     1939.99     28.86 o 
   2   6   3       62.36      129.70     18.53 o 
   4   6   3      652.74      662.04     24.16 o 
   6   6   3      554.57      499.96     30.64 o 
   8   6   3        4.31        9.26     12.66 o 
  10   6   3     1200.50     1194.06     26.48 o 
  12   6   3      379.55      442.41     23.34 o 
  14   6   3       42.31       -2.22     22.23 o 
  16   6   3      202.61      304.70     31.12 o 
 -19   7   3      286.31      385.66     35.30 o 
 -17   7   3       46.66       52.81     20.48 o 
 -15   7   3     3271.76     3097.79     70.60 o 
 -13   7   3      932.11      948.68     31.52 o 
 -11   7   3     1381.65     1407.22     40.83 o 
  -9   7   3      756.36      783.41     18.46 o 
  -7   7   3     1487.97     1487.27     23.96 o 
  -5   7   3       10.74        6.03      7.33 o 
  -3   7   3        7.72       29.84      7.77 o 
  -1   7   3     5543.24     5148.39     58.69 o 
   1   7   3       54.18       89.04     10.70 o 
   3   7   3        2.04       -5.76     11.57 o 
   5   7   3        4.70        3.92     11.29 o 
   7   7   3        9.15        6.76     11.29 o 
   9   7   3      365.17      383.22     20.60 o 
  11   7   3      717.45      743.42     28.17 o 
  13   7   3       37.66       13.23     17.79 o 
  15   7   3      465.25      408.68     98.20 o 
  17   7   3       31.42       27.03     22.16 o 
 -18   8   3       15.53       23.06     23.15 o 
 -16   8   3      868.59      870.15     55.59 o 
 -14   8   3     2235.75     2045.24     57.47 o 
 -12   8   3     1672.39     1660.33     53.32 o 
 -10   8   3      320.29      291.86     15.46 o 
  -8   8   3      145.86      148.85     11.77 o 
  -6   8   3      122.31      106.62     15.65 o 
  -4   8   3     2466.90     2635.00     31.74 o 
  -2   8   3      516.43      518.36     17.09 o 
   0   8   3      632.09      656.22     22.75 o 
   2   8   3       32.36       32.12     10.70 o 
   4   8   3      392.20      438.76     19.26 o 
   6   8   3        0.15        5.39     13.37 o 
   8   8   3     1695.12     1737.90     56.76 o 
  10   8   3      144.39      151.51     16.85 o 
  12   8   3      138.68      150.51     23.15 o 
  14   8   3        0.81        3.21     19.52 o 
  16   8   3        4.20       -2.40     22.23 o 
 -17   9   3      305.61      314.02     33.76 o 
 -15   9   3      416.50      418.69     33.76 o 
 -13   9   3     3095.80     3054.57     56.15 o 
 -11   9   3     2263.06     2322.40    102.44 o 
  -9   9   3      295.73      303.56     14.69 o 
  -7   9   3      518.05      528.27     16.99 o 
  -5   9   3      352.50      397.58     15.76 o 
  -3   9   3      419.25      356.59     14.80 o 
  -1   9   3       64.47       66.13     16.88 o 
   1   9   3       38.57       34.74     11.99 o 
   3   9   3      242.58      227.62     17.12 o 
   5   9   3       74.86       31.62     14.41 o 
   7   9   3      779.99      782.11     28.30 o 
   9   9   3      429.79      380.76     21.81 o 
  11   9   3        4.34       -4.46     12.83 o 
  13   9   3      274.70      312.33     72.26 o 
  15   9   3       23.63       57.64     23.15 o 
 -16  10   3        3.02      -20.48     20.48 o 
 -14  10   3      586.63      536.74     35.30 o 
 -12  10   3     1830.51     1797.77     94.45 o 
 -10  10   3       12.89        1.00     11.11 o 
  -8  10   3      553.76      540.56     22.28 o 
  -6  10   3     2088.39     2001.27     30.40 o 
  -4  10   3     1382.92     1409.48     26.10 o 
  -2  10   3       80.10       79.86     14.67 o 
   0  10   3     1416.38     1428.10     33.35 o 
   2  10   3     4074.68     4084.27     58.30 o 
   4  10   3     1197.02     1191.13     33.70 o 
   6  10   3     6524.34     6142.53    115.82 o 
   8  10   3      709.35      654.32     27.04 o 
  10  10   3      584.68      535.09     26.14 o 
  12  10   3        3.14      -19.92     20.48 o 
  14  10   3       26.44       25.94     18.25 o 
 -15  11   3      312.16      286.71     35.20 o 
 -13  11   3        1.26       -5.93     22.23 o 
 -11  11   3      701.32      768.32     32.76 o 
  -9  11   3      120.76      143.39     15.34 o 
  -7  11   3        1.78        0.63      9.77 o 
  -5  11   3       10.08        1.83     10.55 o 
  -3  11   3      203.73      203.08     17.75 o 
  -1  11   3     1755.32     1794.55     38.39 o 
   1  11   3     4999.18     5024.78    105.71 o 
   3  11   3      387.69      389.64     22.04 o 
   5  11   3       66.95       83.70     33.35 o 
   7  11   3      520.37      531.89     28.42 o 
   9  11   3      290.01      278.80     21.81 o 
  11  11   3       88.61       90.30     24.79 o 
  13  11   3       70.76      104.55     27.42 o 
 -14  12   3       84.67       98.94     25.81 o 
 -12  12   3      701.28      754.66     41.92 o 
 -10  12   3       37.32       34.06     21.67 o 
  -8  12   3      124.81      153.11     13.76 o 
  -6  12   3       18.60       32.32     12.24 o 
  -4  12   3        0.04        8.19     18.53 o 
  -2  12   3        3.36       13.14     13.89 o 
   0  12   3      133.41      153.95     18.25 o 
   2  12   3      595.37      551.41     30.74 o 
   4  12   3      242.76      253.66     25.81 o 
   6  12   3       14.74       -4.56     16.88 o 
   8  12   3     1007.30      926.85     39.04 o 
  10  12   3      380.99      402.84     46.04 o 
  12  12   3       13.81       47.59     24.79 o 
 -13  13   3      125.54      151.93     37.06 o 
 -11  13   3        6.68       11.77     22.16 o 
  -9  13   3      591.60      624.99     77.82 o 
  -7  13   3      102.72      131.63     18.84 o 
  -5  13   3       23.74       27.46     16.30 o 
  -3  13   3      440.04      424.51     25.50 o 
  -1  13   3     1040.05     1000.23     33.19 o 
   1  13   3       40.05       26.26     15.60 o 
   3  13   3       71.26       75.50     20.48 o 
   5  13   3      191.78      182.28     23.15 o 
   7  13   3      201.65      249.74     27.42 o 
   9  13   3       99.24      110.25     22.16 o 
 -10  14   3      899.69     1074.65     70.41 o 
  -8  14   3       24.10      -11.12     29.65 o 
  -6  14   3       86.47      113.07     34.51 o 
  -4  14   3       21.12      -12.38     15.06 o 
  -2  14   3        2.13        1.66     15.69 o 
   0  14   3      855.97      848.79     65.55 o 
   2  14   3     1154.01     1010.90     59.29 o 
   4  14   3      241.04      216.98     25.81 o 
   6  14   3      615.86      583.27     37.39 o 
   8  14   3       81.96       81.94     23.15 o 
  -7  15   3       70.65       11.12     33.35 o 
  -5  15   3      267.24      308.28     26.69 o 
  -3  15   3      347.65      310.62     29.54 o 
  -1  15   3       19.61       17.24     17.45 o 
   1  15   3        4.84      -18.50     18.50 o 
   3  15   3        2.38      -10.38     38.91 o 
   5  15   3        1.16        9.50     20.48 o 
 -20   0   4      301.82      287.32     29.37 o 
 -18   0   4      757.82      785.60     63.00 o 
 -16   0   4      890.96      938.89     37.39 o 
 -14   0   4    16588.52    16620.04    257.55 o 
 -12   0   4     1574.68     1545.81     41.68 o 
 -10   0   4    18664.49    18169.25    220.06 o 
  -8   0   4    41342.38    42162.14    479.43 o 
  -6   0   4    53284.18    53906.51    863.42 o 
  -4   0   4   383624.28   370567.91   5995.79 o 
  -2   0   4      115.98       34.94     11.12 o 
   0   0   4     5447.31     5288.00     88.94 o 
   2   0   4    12147.92    11087.10    131.55 o 
   4   0   4     1621.83     1767.47     28.47 o 
   6   0   4    10384.08    11252.86    131.02 o 
   8   0   4     2219.83     2421.48     45.35 o 
  10   0   4     8276.53     8359.25     90.61 o 
  12   0   4       53.83       42.85     16.10 o 
  14   0   4     1152.73     1045.00     63.00 o 
  16   0   4      243.04      211.22     37.06 o 
  18   0   4       34.80       48.17     37.06 o 
 -21   1   4       32.31       20.38     18.43 o 
 -19   1   4     1422.63     1418.99     35.20 o 
 -17   1   4       51.12       17.94     13.37 o 
 -15   1   4     3931.47     3871.76     72.34 o 
 -13   1   4      815.95      820.75     23.25 o 
 -11   1   4     3013.96     3108.40     69.00 o 
  -9   1   4    11953.91    12099.47    107.92 o 
  -7   1   4     1895.34     1756.09     24.07 o 
  -5   1   4    80448.28    78456.70    600.46 o 
  -3   1   4    62868.09    62324.46    472.13 o 
  -1   1   4      283.66      218.95     10.16 o 
   1   1   4     2635.66     2816.36     36.40 o 
   3   1   4     2102.88     2280.15     23.73 o 
   5   1   4       24.21       45.71      5.31 o 
   7   1   4       80.94       90.80      8.48 o 
   9   1   4       77.61       76.49      8.77 o 
  11   1   4     3057.07     2979.19     31.77 o 
  13   1   4     4137.08     4212.53     77.54 o 
  15   1   4      208.63      211.09     27.42 o 
  17   1   4      425.11      483.60     36.68 o 
 -20   2   4      277.67      292.84     20.67 o 
 -18   2   4      102.55       92.70     15.04 o 
 -16   2   4     4111.70     4027.69     67.34 o 
 -14   2   4     3147.53     3120.98     51.26 o 
 -12   2   4      993.93      966.31     23.48 o 
 -10   2   4     7765.19     8254.72     80.23 o 
  -8   2   4      459.89      453.49     11.31 o 
  -6   2   4     1775.02     2026.09     31.12 o 
  -4   2   4      407.32      327.08     14.23 o 
  -2   2   4     5563.09     5411.15     55.54 o 
   0   2   4     1847.19     1597.73     23.98 o 
   2   2   4     6922.88     6395.26     79.89 o 
   4   2   4     1045.69     1174.70     40.76 o 
   6   2   4     2203.10     2144.75     39.58 o 
   8   2   4      229.63      276.63     11.25 o 
  10   2   4       97.84       99.12     10.03 o 
  12   2   4     3485.52     3406.32     39.34 o 
  14   2   4      623.91      591.32     26.70 o 
  16   2   4      495.46      565.70     39.30 o 
  18   2   4       29.46       32.57     24.79 o 
 -21   3   4      154.32      197.20     64.85 o 
 -19   3   4       18.04       11.86     13.08 o 
 -17   3   4       88.95       98.28     18.19 o 
 -15   3   4     1010.81      978.70     26.19 o 
 -13   3   4       13.65       20.37     11.23 o 
 -11   3   4     1402.14     1542.54     46.52 o 
  -9   3   4      146.96      108.33     10.70 o 
  -7   3   4     7868.60     8033.91    140.82 o 
  -5   3   4      154.53      103.76     14.82 o 
  -3   3   4     2820.00     2501.33     55.59 o 
  -1   3   4    24179.86    24581.24    275.10 o 
   1   3   4     8813.77     8474.28    106.70 o 
   3   3   4        2.69        3.71      7.86 o 
   5   3   4     3133.56     3770.26     37.96 o 
   7   3   4      316.21      296.23     13.91 o 
   9   3   4        2.36       -1.71     10.95 o 
  11   3   4      395.22      407.28     15.52 o 
  13   3   4     1200.70     1177.76     37.25 o 
  15   3   4      676.67      671.83     50.40 o 
  17   3   4      377.62      376.87     34.06 o 
 -20   4   4       50.98       77.82     23.15 o 
 -18   4   4      356.74      344.11     23.83 o 
 -16   4   4       35.63       20.95     12.24 o 
 -14   4   4     1031.69     1025.32     26.19 o 
 -12   4   4     1098.89     1195.66     29.19 o 
 -10   4   4      825.02      977.04     28.82 o 
  -8   4   4     3762.75     3783.25     39.90 o 
  -6   4   4      389.22      391.39     19.52 o 
  -4   4   4       21.83       16.84      8.34 o 
  -2   4   4       66.31       66.70     11.12 o 
   0   4   4        3.00       -4.94      6.63 o 
   2   4   4      867.56      819.01     16.55 o 
   4   4   4      587.50      758.78     13.56 o 
   6   4   4     5386.72     6082.18     88.25 o 
   8   4   4        0.16        5.29      7.71 o 
  10   4   4      798.23      839.09     22.88 o 
  12   4   4      653.37      559.32     21.39 o 
  14   4   4       57.63       63.00     16.07 o 
  16   4   4      115.45      149.15     25.81 o 
  18   4   4       61.00       47.39     24.79 o 
 -19   5   4       91.94       88.94     23.98 o 
 -17   5   4       66.84       86.26     16.85 o 
 -15   5   4       31.60       41.10     13.89 o 
 -13   5   4     2427.48     2506.12     38.91 o 
 -11   5   4       53.26       45.47     12.48 o 
  -9   5   4     1013.13     1065.32     21.04 o 
  -7   5   4     1196.48     1487.86     27.81 o 
  -5   5   4     4204.26     4555.97     47.58 o 
  -3   5   4     1881.81     1843.42     28.47 o 
  -1   5   4     1576.91     1667.56     40.76 o 
   1   5   4     1035.22     1206.00     22.32 o 
   3   5   4    15427.58    16856.56    177.58 o 
   5   5   4     5867.62     6647.19     70.91 o 
   7   5   4     1857.29     1829.40     26.77 o 
   9   5   4     1123.26     1075.06     29.54 o 
  11   5   4      959.91      932.10     24.87 o 
  13   5   4      213.80      242.14     17.41 o 
  15   5   4       27.13       38.91     16.30 o 
  17   5   4      106.08       92.64     37.06 o 
 -20   6   4        3.55       -4.58     22.16 o 
 -18   6   4      421.94      397.15     33.76 o 
 -16   6   4      242.71      229.89     21.18 o 
 -14   6   4      231.75      196.28     18.25 o 
 -12   6   4      313.08      302.48     19.90 o 
 -10   6   4     1802.84     1726.77     34.33 o 
  -8   6   4     2614.81     2510.74     34.97 o 
  -6   6   4     1685.36     2043.67     29.95 o 
  -4   6   4        2.23        0.32      8.02 o 
  -2   6   4      568.23      617.48     14.10 o 
   0   6   4     1191.41     1464.09     57.44 o 
   2   6   4      333.25      357.62     25.77 o 
   4   6   4      724.61      805.18     18.74 o 
   6   6   4        0.05       12.22      8.56 o 
   8   6   4       27.59       14.72     12.48 o 
  10   6   4      117.31      111.48     13.03 o 
  12   6   4      137.56      149.79     17.75 o 
  14   6   4      639.42      625.16     57.44 o 
  16   6   4      218.46      253.82     46.32 o 
 -19   7   4      704.80      676.40     43.18 o 
 -17   7   4        0.27      -13.23     17.79 o 
 -15   7   4     1669.82     1651.68     41.11 o 
 -13   7   4      393.60      423.14     26.04 o 
 -11   7   4       72.08       71.09     14.67 o 
  -9   7   4     1046.27     1017.31     20.63 o 
  -7   7   4      342.78      299.99     17.03 o 
  -5   7   4     2115.63     2193.08     31.42 o 
  -3   7   4       43.20       28.64     10.27 o 
  -1   7   4      205.07      174.18     10.57 o 
   1   7   4      354.60      362.00     37.06 o 
   3   7   4     9170.08     9621.68    124.44 o 
   5   7   4     6583.39     6622.07     87.34 o 
   7   7   4      169.41      180.70     22.50 o 
   9   7   4        3.50      -12.69     12.69 o 
  11   7   4     2206.30     2122.20     49.51 o 
  13   7   4      451.14      421.11     32.68 o 
  15   7   4      314.50      283.70     40.76 o 
 -18   8   4      540.66      499.68     37.93 o 
 -16   8   4       63.77       76.26     24.79 o 
 -14   8   4      120.45      138.20     18.25 o 
 -12   8   4      888.85      923.77     50.04 o 
 -10   8   4      149.29      146.13     13.18 o 
  -8   8   4     1044.93     1074.44     21.35 o 
  -6   8   4     4709.67     4715.26     54.54 o 
  -4   8   4     3425.96     3664.26     52.66 o 
  -2   8   4        0.10       14.08     12.33 o 
   0   8   4     1698.91     1460.04     36.40 o 
   2   8   4     5461.37     5297.36     62.73 o 
   4   8   4     2041.29     2058.99     32.63 o 
   6   8   4      129.65      108.22     18.52 o 
   8   8   4       83.62       54.54     20.72 o 
  10   8   4       52.56       58.11     12.77 o 
  12   8   4      369.01      452.33     33.76 o 
  14   8   4      299.36      290.88     31.12 o 
  16   8   4       52.65       70.99     24.79 o 
 -17   9   4      383.10      381.13     34.72 o 
 -15   9   4       59.19       74.55     21.25 o 
 -13   9   4      682.30      734.37     36.53 o 
 -11   9   4      886.72      861.27     31.02 o 
  -9   9   4      520.61      533.72     17.83 o 
  -7   9   4     1982.02     1997.46     49.24 o 
  -5   9   4     3409.45     3534.88     54.01 o 
  -3   9   4      842.90      911.37     42.85 o 
  -1   9   4     1509.79     1556.64     41.68 o 
   1   9   4       66.64       24.83     12.48 o 
   3   9   4     2246.23     2081.63     48.14 o 
   5   9   4     3143.06     3223.13     51.26 o 
   7   9   4       17.40        8.58     14.15 o 
   9   9   4      859.48      908.43     33.94 o 
  11   9   4       15.79      -14.15     14.15 o 
  13   9   4      119.50       75.09     40.76 o 
  15   9   4        0.12       -7.41     44.47 o 
 -16  10   4      174.39      119.85     26.68 o 
 -14  10   4      509.51      510.97     50.03 o 
 -12  10   4       31.45       37.39     16.30 o 
 -10  10   4      427.82      416.49     20.80 o 
  -8  10   4      995.48      935.02     26.08 o 
  -6  10   4     2958.93     2783.64     48.27 o 
  -4  10   4     3452.34     3321.09     53.40 o 
  -2  10   4      490.59      530.91     23.34 o 
   0  10   4     4251.99     4198.09     59.69 o 
   2  10   4      655.13      596.69     37.58 o 
   4  10   4     1112.38     1228.99     32.76 o 
   6  10   4       27.00       34.98     14.67 o 
   8  10   4        0.06       -3.51     14.15 o 
  10  10   4     1576.71     1676.91     40.85 o 
  12  10   4       21.83      -12.74     20.48 o 
  14  10   4      270.76      366.94     51.88 o 
 -15  11   4      397.40      501.99     39.04 o 
 -13  11   4        7.52      -18.50     18.50 o 
 -11  11   4       32.06       31.76     16.85 o 
  -9  11   4      887.43      817.50     29.95 o 
  -7  11   4      281.20      273.61     21.18 o 
  -5  11   4      266.76      192.01     16.52 o 
  -3  11   4     5103.03     4914.63     69.80 o 
  -1  11   4      123.26      131.27     18.71 o 
   1  11   4       20.72       21.90     13.89 o 
   3  11   4        4.47      -11.40     27.79 o 
   5  11   4      410.64      293.71     24.79 o 
   7  11   4        8.50       13.35     20.44 o 
   9  11   4        0.24       13.34     15.25 o 
  11  11   4      397.67      452.21     36.68 o 
  13  11   4        4.57        0.00     24.79 o 
 -14  12   4       80.35      124.50     38.91 o 
 -12  12   4       46.65       78.60     24.79 o 
 -10  12   4       27.26       42.45     16.85 o 
  -8  12   4       51.88       66.39     16.44 o 
  -6  12   4     3549.83     3551.55     59.83 o 
  -4  12   4     1234.65     1138.66     34.65 o 
  -2  12   4      180.99      179.65     19.02 o 
   0  12   4       61.24       55.92     18.26 o 
   2  12   4      156.88      189.60     23.15 o 
   4  12   4       46.38       56.08     19.52 o 
   6  12   4      376.62      308.67     48.17 o 
   8  12   4      623.72      731.17     85.23 o 
  10  12   4        4.50        1.59     16.18 o 
 -13  13   4        0.10       -5.01     22.16 o 
 -11  13   4        6.37       10.25     22.16 o 
  -9  13   4        4.02       14.81     13.43 o 
  -7  13   4       83.41       66.03     21.99 o 
  -5  13   4     1343.34     1318.01     38.39 o 
  -3  13   4       58.87       34.61     15.06 o 
  -1  13   4      556.09      552.26     27.65 o 
   1  13   4        8.08       13.76     17.79 o 
   3  13   4      259.76      249.07     25.81 o 
   5  13   4       69.47      102.64     23.15 o 
   7  13   4       23.34       14.82     20.48 o 
   9  13   4      602.75      650.09     37.39 o 
 -10  14   4        8.00       14.82     29.65 o 
  -8  14   4       80.78      128.10     24.95 o 
  -6  14   4       40.54       87.72     22.99 o 
  -4  14   4       39.04        9.97     15.69 o 
  -2  14   4        0.21      -11.94     13.88 o 
   0  14   4        1.57        8.40     42.62 o 
   2  14   4       13.10       52.81     20.48 o 
   4  14   4      165.58      148.23     24.79 o 
   6  14   4      110.43       90.50     23.98 o 
   8  14   4       47.71       81.33     23.98 o 
  -7  15   4      107.40       73.99     20.41 o 
  -5  15   4       33.66       -2.38     26.52 o 
  -3  15   4       15.84       -7.73     19.29 o 
  -1  15   4      845.92      847.93     70.41 o 
   1  15   4       34.07       72.17     22.23 o 
   3  15   4      456.59      505.45     37.39 o 
   5  15   4      357.96      447.53     36.40 o 
 -21   1   5      822.48      863.70     51.35 o 
 -19   1   5       58.32       50.61     14.48 o 
 -17   1   5       26.63       44.07     13.15 o 
 -15   1   5     1969.17     1878.03     52.42 o 
 -13   1   5      269.79      304.11     16.52 o 
 -11   1   5     2772.44     2792.12     43.47 o 
  -9   1   5       22.42       28.06      5.72 o 
  -7   1   5     1418.39     1466.98     19.69 o 
  -5   1   5      318.02      205.54      9.12 o 
  -3   1   5     8595.14     8676.59     72.08 o 
  -1   1   5      262.95      217.55     12.85 o 
   1   1   5      569.10      725.77     20.38 o 
   3   1   5     1120.16     1175.79     16.41 o 
   5   1   5    11044.76    12623.13    141.12 o 
   7   1   5        4.90       17.14      8.96 o 
   9   1   5      252.84      245.37     13.15 o 
  11   1   5     1634.11     1795.13     27.88 o 
  13   1   5     4532.39     4198.82    110.99 o 
  15   1   5      392.40      328.47     31.44 o 
  17   1   5        0.43       -1.85     23.58 o 
 -20   2   5      195.46      205.87     19.75 o 
 -18   2   5      128.46      123.49     16.01 o 
 -16   2   5      422.93      410.22     20.25 o 
 -14   2   5      157.41      182.94     14.92 o 
 -12   2   5       10.57       11.39     10.35 o 
 -10   2   5     2114.25     2209.08     32.23 o 
  -8   2   5       31.66       31.31      5.75 o 
  -6   2   5      451.84      357.23     14.23 o 
  -4   2   5     9529.40     9969.76    116.41 o 
  -2   2   5    12811.10    12923.92    151.91 o 
   0   2   5      456.14      520.64     12.87 o 
   2   2   5     6110.22     6355.46     81.23 o 
   4   2   5     1986.18     2615.22     43.18 o 
   6   2   5     5599.71     5771.94     66.86 o 
   8   2   5      635.67      698.34     16.69 o 
  10   2   5      646.58      678.17     19.25 o 
  12   2   5     1838.75     1700.62     28.18 o 
  14   2   5      121.01       71.06     22.16 o 
  16   2   5       62.04        9.37     29.65 o 
  18   2   5      158.85      183.47     28.82 o 
 -21   3   5      365.21      335.88     33.76 o 
 -19   3   5     1228.59     1230.55     32.97 o 
 -17   3   5     1349.02     1279.54     31.70 o 
 -15   3   5      287.74      283.21     21.93 o 
 -13   3   5     1569.16     1623.36     31.78 o 
 -11   3   5      877.81      728.55     28.82 o 
  -9   3   5      766.36      763.00     24.79 o 
  -7   3   5     2238.24     2300.68     85.23 o 
  -5   3   5     2565.28     2701.44     63.00 o 
  -3   3   5    20030.33    20110.72    326.10 o 
  -1   3   5       37.06       47.80     16.68 o 
   1   3   5      425.65      392.81      9.28 o 
   3   3   5    33697.92    35646.38    390.00 o 
   5   3   5      124.71       76.43     11.57 o 
   7   3   5     3619.63     3626.38     44.29 o 
   9   3   5      195.45      163.65     14.15 o 
  11   3   5     3642.06     3594.68     48.90 o 
  13   3   5      542.75      569.92     22.88 o 
  15   3   5      661.29      639.49     39.30 o 
  17   3   5        6.63       -5.45     22.16 o 
 -20   4   5      426.57      356.23     50.03 o 
 -18   4   5       16.82        6.06     13.89 o 
 -16   4   5      595.74      604.16     23.53 o 
 -14   4   5     3174.80     3082.52     44.74 o 
 -12   4   5      226.79      233.22     16.30 o 
 -10   4   5     3679.35     3847.81     47.88 o 
  -8   4   5      313.97      277.18     12.30 o 
  -6   4   5     6700.71     6644.98     72.94 o 
  -4   4   5      776.33      665.42     20.96 o 
  -2   4   5     2340.54     2404.99     51.88 o 
   0   4   5        5.50        4.94      6.63 o 
   2   4   5     5788.70     5890.41    104.32 o 
   4   4   5      651.96      639.64     27.79 o 
   6   4   5      119.64       88.41     10.55 o 
   8   4   5      758.72      779.39     25.50 o 
  10   4   5      124.86      123.63     13.37 o 
  12   4   5      309.86      265.44     15.21 o 
  14   4   5        4.01      -12.87     14.15 o 
  16   4   5      436.08      406.19     34.06 o 
 -19   5   5        0.31       15.07     19.52 o 
 -17   5   5      534.08      558.22     28.17 o 
 -15   5   5      397.96      444.76     23.83 o 
 -13   5   5      114.53      132.22     16.30 o 
 -11   5   5     1289.63     1288.53     24.14 o 
  -9   5   5     3197.48     3448.68     48.51 o 
  -7   5   5     1780.34     1679.86     30.33 o 
  -5   5   5    34112.64    34039.74    434.82 o 
  -3   5   5     1112.88     1049.42     22.58 o 
  -1   5   5     2581.90     2353.11     51.88 o 
   1   5   5       95.19      104.85      8.48 o 
   3   5   5        2.54       26.28      8.02 o 
   5   5   5     5627.49     5662.53     55.02 o 
   7   5   5     1157.43     1144.68     24.96 o 
   9   5   5     3590.94     3537.52     67.59 o 
  11   5   5      453.38      422.36     19.28 o 
  13   5   5     2529.90     2556.26     42.71 o 
  15   5   5      207.28      198.36     23.17 o 
  17   5   5        7.07       11.12     33.35 o 
 -20   6   5      155.81      208.22     48.17 o 
 -18   6   5       15.33        7.41     18.50 o 
 -16   6   5      387.26      335.12     22.58 o 
 -14   6   5      565.88      587.21     44.95 o 
 -12   6   5     1352.14     1333.57     34.10 o 
 -10   6   5       80.65       72.45     11.50 o 
  -8   6   5      777.73      630.04     19.15 o 
  -6   6   5     1765.11     1846.87     28.49 o 
  -4   6   5       32.26       -2.05      8.02 o 
  -2   6   5      411.03      326.56     14.67 o 
   0   6   5      690.52      745.78     29.65 o 
   2   6   5        1.59        7.29      7.36 o 
   4   6   5     1052.02      956.02     39.06 o 
   6   6   5     2255.44     2062.08     39.90 o 
   8   6   5     2302.64     2381.76     43.97 o 
  10   6   5       45.63       36.05     13.89 o 
  12   6   5      255.61      207.59     19.90 o 
  14   6   5     1792.20     2024.18     45.95 o 
  16   6   5      125.46      103.76     40.76 o 
 -19   7   5      234.70      213.95     31.12 o 
 -17   7   5       29.60       39.75     16.30 o 
 -15   7   5        2.82        9.73     14.30 o 
 -13   7   5      607.55      688.92     28.17 o 
 -11   7   5      547.36      586.96     20.25 o 
  -9   7   5       83.77      104.75     11.78 o 
  -7   7   5    10226.84    10988.98    102.61 o 
  -5   7   5       32.51       13.90      9.48 o 
  -3   7   5     3357.42     3363.27     46.23 o 
  -1   7   5      111.93       78.00     10.48 o 
   1   7   5       89.18       74.58     24.09 o 
   3   7   5     1578.59     1489.02     30.62 o 
   5   7   5     2042.23     1896.68     40.90 o 
   7   7   5      942.43      850.71     29.80 o 
   9   7   5        9.15       20.28     14.15 o 
  11   7   5        0.22       -6.29     10.88 o 
  13   7   5     1108.14     1055.59     45.35 o 
  15   7   5     1184.51     1326.57     70.41 o 
 -18   8   5        3.68       -3.92     22.23 o 
 -16   8   5       63.89      104.22     18.25 o 
 -14   8   5      372.46      394.79     24.73 o 
 -12   8   5     1960.76     2051.09     43.47 o 
 -10   8   5        0.78        2.78     10.66 o 
  -8   8   5        0.91       -2.32     11.23 o 
  -6   8   5     1746.43     1641.55     64.65 o 
  -4   8   5       17.74       49.08     11.69 o 
  -2   8   5        0.64       21.49     12.33 o 
   0   8   5      290.12      266.81     25.94 o 
   2   8   5     2143.02     2134.78     35.35 o 
   4   8   5     4771.62     4549.09     98.35 o 
   6   8   5     3386.96     3223.90     51.94 o 
   8   8   5       12.91        4.26     13.45 o 
  10   8   5     1108.10     1047.49     32.49 o 
  12   8   5       29.20       21.31     20.48 o 
  14   8   5       38.17       -0.22     22.16 o 
 -17   9   5      221.70      198.66     31.50 o 
 -15   9   5      140.03      144.67     19.02 o 
 -13   9   5      139.48      144.88     19.02 o 
 -11   9   5      302.11      310.35     18.79 o 
  -9   9   5      581.05      594.64     22.45 o 
  -7   9   5      188.25      163.43     14.92 o 
  -5   9   5      925.68      924.68     45.83 o 
  -3   9   5      565.63      560.81     22.58 o 
  -1   9   5      105.25      106.55     17.79 o 
   1   9   5     2163.54     2097.34     32.01 o 
   3   9   5     4270.64     3936.10     47.35 o 
   5   9   5     2617.75     2447.50    108.77 o 
   7   9   5       11.74       12.78     18.74 o 
   9   9   5        6.17      -14.15     14.15 o 
  11   9   5        4.11        7.48     15.06 o 
  13   9   5       25.96      -16.91     20.48 o 
 -16  10   5      253.07      263.13     31.12 o 
 -14  10   5     1074.26     1148.26     38.39 o 
 -12  10   5      583.25      639.47     34.56 o 
 -10  10   5       69.61       59.61     13.43 o 
  -8  10   5     1210.64     1204.04     29.41 o 
  -6  10   5     1124.64     1134.44     32.49 o 
  -4  10   5     7607.93     7810.41     94.74 o 
  -2  10   5      608.57      582.35     24.73 o 
   0  10   5      221.14      169.32     22.44 o 
   2  10   5      904.68      941.04     27.65 o 
   4  10   5     4684.27     4414.70     63.98 o 
   6  10   5       38.55       51.07     15.60 o 
   8  10   5        2.27        0.20     14.15 o 
  10  10   5      633.78      683.04     41.33 o 
  12  10   5      133.35      155.22     27.42 o 
 -15  11   5        2.94       -5.89     25.94 o 
 -13  11   5       20.43       32.55     17.45 o 
 -11  11   5      848.48      879.65     30.49 o 
  -9  11   5     1168.04     1229.26     38.21 o 
  -7  11   5      998.86      965.62     43.30 o 
  -5  11   5     1721.95     1655.98     38.96 o 
  -3  11   5      213.72      182.52     23.36 o 
  -1  11   5      291.85      243.57     19.02 o 
   1  11   5      799.01      728.62     26.33 o 
   3  11   5     5812.85     5569.03    150.08 o 
   5  11   5       21.13       29.65     18.34 o 
   7  11   5        3.93       -4.24     13.44 o 
   9  11   5        8.56        4.22     15.69 o 
  11  11   5      150.80      205.33     30.05 o 
 -14  12   5      597.16      700.69     44.55 o 
 -12  12   5        2.27      -16.85     16.85 o 
 -10  12   5        1.14      -11.69     11.69 o 
  -8  12   5      194.09      152.42     19.90 o 
  -6  12   5      945.83      936.77     27.70 o 
  -4  12   5      266.81      262.47     21.18 o 
  -2  12   5     2943.75     2958.45     52.66 o 
   0  12   5        0.28       12.44     17.78 o 
   2  12   5       45.86       31.23     17.79 o 
   4  12   5        0.13       -9.00     17.79 o 
   6  12   5      109.84      123.60     22.16 o 
   8  12   5      224.74      212.87     25.94 o 
  10  12   5        0.00        2.13     25.70 o 
 -13  13   5       38.68       79.67     26.20 o 
 -11  13   5        6.58       42.94     29.65 o 
  -9  13   5       57.52       58.43     19.42 o 
  -7  13   5        5.47       20.10     16.85 o 
  -5  13   5       33.14       24.56     16.85 o 
  -3  13   5     1307.49     1424.70     45.89 o 
  -1  13   5      241.10      240.26     21.18 o 
   1  13   5       44.41       41.46     20.48 o 
   3  13   5      559.33      611.44     44.47 o 
   5  13   5      874.44      952.87     41.68 o 
   7  13   5        7.59       38.68     20.48 o 
   9  13   5       47.19       45.99     25.94 o 
 -10  14   5       88.11      154.17     22.04 o 
  -8  14   5       64.41      128.44     21.18 o 
  -6  14   5       23.43        1.58     17.27 o 
  -4  14   5      969.53      953.01     34.65 o 
  -2  14   5       38.16       42.37     17.45 o 
   0  14   5        0.25      -18.50     18.50 o 
   2  14   5        0.05        7.41     29.65 o 
   4  14   5       35.27       29.88     20.48 o 
   6  14   5      930.72     1098.39     46.95 o 
  -7  15   5       46.82       50.33     20.13 o 
  -5  15   5      228.58      290.32     26.69 o 
  -3  15   5       68.11       68.05     22.15 o 
  -1  15   5      410.10      404.62     34.72 o 
   1  15   5       14.40       32.19     20.48 o 
   3  15   5      561.91      649.13     40.05 o 
 -22   0   6       42.82       63.00     29.65 o 
 -20   0   6     2419.35     2345.50     66.70 o 
 -18   0   6     3650.76     3750.92     78.48 o 
 -16   0   6      376.29      305.55     27.42 o 
 -14   0   6    15325.18    15245.67    199.09 o 
 -12   0   6       13.54       20.89     14.23 o 
 -10   0   6     3623.22     3515.06     60.27 o 
  -8   0   6     6360.25     6143.59     75.68 o 
  -6   0   6     1158.88     1279.97     25.81 o 
  -4   0   6    12985.20    13111.64    161.20 o 
  -2   0   6       71.82       77.82     14.82 o 
   0   0   6     9931.03    10605.65    174.17 o 
   2   0   6    24738.80    25183.06    276.36 o 
   4   0   6      210.47      229.75     14.23 o 
   6   0   6     2161.84     2090.03     36.40 o 
   8   0   6    12027.12    12710.48    218.64 o 
  10   0   6     5288.08     5129.23     84.41 o 
  12   0   6       66.02       65.22     19.52 o 
  14   0   6      836.64      770.78     55.59 o 
  16   0   6        4.14       25.94     33.35 o 
 -21   1   6      564.06      529.88     27.00 o 
 -19   1   6     2201.90     2145.26     48.91 o 
 -17   1   6      475.35      450.06     31.50 o 
 -15   1   6      542.33      504.22     20.57 o 
 -13   1   6      870.88      963.27     24.54 o 
 -11   1   6      282.70      327.60     17.12 o 
  -9   1   6      696.08      796.67     16.05 o 
  -7   1   6     2748.57     2666.35     31.20 o 
  -5   1   6     9631.45     9700.20     80.73 o 
  -3   1   6    23974.24    24533.70    222.92 o 
  -1   1   6     1913.74     1900.55     31.12 o 
   1   1   6     3363.69     3310.81     44.31 o 
   3   1   6     4036.86     4463.19     71.99 o 
   5   1   6       19.65       74.41      7.49 o 
   7   1   6     5458.21     5331.38     51.72 o 
   9   1   6      999.48     1001.06     25.14 o 
  11   1   6     3197.31     3091.06     44.18 o 
  13   1   6       46.03       67.48     16.85 o 
  15   1   6       27.40       71.06     22.16 o 
  17   1   6       92.32      133.15     28.82 o 
 -20   2   6      132.62      138.28     17.57 o 
 -18   2   6     1172.00     1226.21     31.85 o 
 -16   2   6       74.48       63.51     13.43 o 
 -14   2   6       97.15      102.79     13.15 o 
 -12   2   6     1746.72     1850.98     32.31 o 
 -10   2   6     2016.77     1785.65     25.09 o 
  -8   2   6       28.60       21.32      6.35 o 
  -6   2   6     2388.98     2623.61     32.49 o 
  -4   2   6     2049.03     1871.37     44.47 o 
  -2   2   6     1359.57     1492.12     46.32 o 
   0   2   6        0.84       -6.17      6.17 o 
   2   2   6        3.88        9.10      8.34 o 
   4   2   6      238.30      287.38     12.84 o 
   6   2   6    13344.87    13552.83    140.14 o 
   8   2   6      389.84      417.40     19.02 o 
  10   2   6     2758.67     2746.84     39.57 o 
  12   2   6     2492.54     2482.85     41.02 o 
  14   2   6        6.61        8.15     19.52 o 
  16   2   6      133.16      117.73     26.20 o 
 -21   3   6       98.44      120.67     19.83 o 
 -19   3   6       75.96       98.70     16.01 o 
 -17   3   6      390.09      382.78     21.00 o 
 -15   3   6      795.33      789.96     24.87 o 
 -13   3   6       76.64       76.76     11.98 o 
 -11   3   6     1119.78     1072.51     32.82 o 
  -9   3   6     6452.19     6469.82     74.69 o 
  -7   3   6       91.97       77.24     12.97 o 
  -5   3   6      209.60      266.81     22.23 o 
  -3   3   6     1900.09     1890.83     34.72 o 
  -1   3   6     3801.36     3663.54     51.62 o 
   1   3   6     8671.81     8649.99     85.19 o 
   3   3   6     1507.01     1680.59     38.91 o 
   5   3   6      265.41      368.72     20.96 o 
   7   3   6       47.72       35.33     10.88 o 
   9   3   6       85.02       81.60     11.25 o 
  11   3   6       19.95        6.26      9.77 o 
  13   3   6     1068.03     1025.82     42.08 o 
  15   3   6      175.14      195.90     27.79 o 
  17   3   6      211.57      236.16     72.26 o 
 -20   4   6       59.17       46.51     16.73 o 
 -18   4   6       17.26        9.44     14.67 o 
 -16   4   6      336.02      346.12     19.28 o 
 -14   4   6      491.52      513.75     21.15 o 
 -12   4   6      175.14      190.26     19.52 o 
 -10   4   6     1326.47     1418.80     27.55 o 
  -8   4   6        6.85        2.07      7.36 o 
  -6   4   6     9101.87     9201.51     95.93 o 
  -4   4   6      225.17      230.45     24.09 o 
  -2   4   6      603.15      512.09     15.25 o 
   0   4   6     4924.44     5442.73     70.17 o 
   2   4   6      525.21      461.36     20.96 o 
   4   4   6     1201.38     1068.99     55.59 o 
   6   4   6      175.06      188.28     15.60 o 
   8   4   6     2829.54     3027.39     48.37 o 
  10   4   6       13.77        5.10     10.83 o 
  12   4   6      320.26      319.54     16.10 o 
  14   4   6        0.62       -9.26     20.96 o 
  16   4   6      552.07      560.75     61.14 o 
 -19   5   6       91.71      117.75     18.64 o 
 -17   5   6      816.43      785.77     61.97 o 
 -15   5   6        6.59       23.58     13.89 o 
 -13   5   6      129.07      127.30     15.60 o 
 -11   5   6      466.13      473.12     17.57 o 
  -9   5   6     2983.21     2944.72     43.02 o 
  -7   5   6       48.83       56.29     11.56 o 
  -5   5   6     2067.89     2123.23     40.15 o 
  -3   5   6     9151.17     9871.09    121.82 o 
  -1   5   6     7678.10     8205.00    104.42 o 
   1   5   6      684.86      927.40     26.85 o 
   3   5   6     1853.53     2068.57     41.92 o 
   5   5   6       13.73       27.17     12.84 o 
   7   5   6     1099.30     1152.58     44.52 o 
   9   5   6       29.40       27.61     13.45 o 
  11   5   6        6.42       -9.77      9.77 o 
  13   5   6        6.54       21.13     12.77 o 
  15   5   6       16.31       -1.85     20.96 o 
 -20   6   6     2674.01     2509.47     90.79 o 
 -18   6   6      386.82      381.99     52.48 o 
 -16   6   6     2661.62     2553.90    105.52 o 
 -14   6   6      589.64      529.93     26.33 o 
 -12   6   6     1506.01     1626.17     46.53 o 
 -10   6   6     1787.90     1989.96     33.10 o 
  -8   6   6        1.67        7.79      8.90 o 
  -6   6   6      182.49      145.69     16.87 o 
  -4   6   6     2343.92     2453.43     37.64 o 
  -2   6   6     3945.52     3855.19     58.91 o 
   0   6   6      869.38      874.54     23.98 o 
   2   6   6      671.00      720.74     21.39 o 
   4   6   6      110.98      113.83     13.45 o 
   6   6   6      533.53      508.06     23.53 o 
   8   6   6     8435.44     8173.38    117.36 o 
  10   6   6      221.43      264.76     31.05 o 
  12   6   6        6.00       27.03     13.66 o 
  14   6   6       85.18       79.15     17.75 o 
  16   6   6      561.17      578.09     63.00 o 
 -19   7   6      137.51      149.77     27.79 o 
 -17   7   6       13.67       24.81     15.60 o 
 -15   7   6       88.06       84.86     16.85 o 
 -13   7   6     1718.14     1721.48     55.51 o 
 -11   7   6     2631.18     2598.77     39.55 o 
  -9   7   6      657.27      678.73     22.16 o 
  -7   7   6     3930.50     3812.79     54.01 o 
  -5   7   6     1186.79     1031.51     26.00 o 
  -3   7   6      417.62      424.22     16.18 o 
  -1   7   6      859.00      911.60     33.35 o 
   1   7   6     2288.05     2483.85     41.11 o 
   3   7   6        0.45       -6.86      7.92 o 
   5   7   6      620.21      608.06     26.12 o 
   7   7   6      648.74      715.70     29.19 o 
   9   7   6      187.36      195.80     18.46 o 
  11   7   6      231.86      201.73     19.90 o 
  13   7   6      147.77      145.84     20.65 o 
  15   7   6       25.54       36.23     25.94 o 
 -18   8   6      514.04      463.05     36.40 o 
 -16   8   6      319.50      334.68     24.73 o 
 -14   8   6      845.14      809.00     31.52 o 
 -12   8   6      574.87      600.34     23.53 o 
 -10   8   6     1608.29     1630.02     31.96 o 
  -8   8   6      588.00      608.44     21.36 o 
  -6   8   6      142.88      141.17     14.67 o 
  -4   8   6      496.18      540.75     30.64 o 
  -2   8   6     1358.97     1374.81     48.17 o 
   0   8   6     6495.14     6034.79     83.85 o 
   2   8   6     2193.90     2067.64     38.96 o 
   4   8   6      390.06      363.38     20.60 o 
   6   8   6     1634.98     1612.48     36.91 o 
   8   8   6       13.64       26.72     14.15 o 
  10   8   6     3666.45     3774.30     84.27 o 
  12   8   6      164.97      247.16     30.05 o 
  14   8   6      669.74      687.20     49.30 o 
 -17   9   6       35.08       -8.40     19.52 o 
 -15   9   6      962.64     1051.46     52.63 o 
 -13   9   6      180.64      157.43     19.63 o 
 -11   9   6      553.36      606.67     22.88 o 
  -9   9   6      469.36      449.62     20.67 o 
  -7   9   6      804.23      758.77     26.43 o 
  -5   9   6       89.33       76.82     14.67 o 
  -3   9   6     2113.35     2107.54     38.96 o 
  -1   9   6      303.04      283.75     24.83 o 
   1   9   6      511.15      502.64     18.55 o 
   3   9   6       58.61       45.14     13.89 o 
   5   9   6       34.76       60.43     14.15 o 
   7   9   6     1208.20     1171.13     33.19 o 
   9   9   6     1590.56     1628.77     40.29 o 
  11   9   6       15.78       37.27     16.85 o 
  13   9   6      717.92      800.44     74.11 o 
 -16  10   6        2.17      -20.48     20.48 o 
 -14  10   6        1.36       19.27     16.07 o 
 -12  10   6      296.76      353.78     20.25 o 
 -10  10   6     4101.69     4247.02     64.58 o 
  -8  10   6      632.64      601.43     26.89 o 
  -6  10   6      295.83      355.84     20.98 o 
  -4  10   6     1131.80     1119.73     40.91 o 
  -2  10   6     2199.89     2119.06     43.81 o 
   0  10   6      894.60      837.52     41.93 o 
   2  10   6       13.85       16.82     16.88 o 
   4  10   6      416.58      396.82     22.75 o 
   6  10   6        0.88        9.82     13.45 o 
   8  10   6      152.36      193.52     20.60 o 
  10  10   6       68.80       92.11     19.02 o 
  12  10   6       35.31       66.70     25.81 o 
 -15  11   6       21.13       34.72     25.94 o 
 -13  11   6      470.20      499.88     30.62 o 
 -11  11   6     1034.47     1104.29     30.75 o 
  -9  11   6      180.65      143.60     22.93 o 
  -7  11   6       14.29       19.37     15.06 o 
  -5  11   6      152.26      148.48     21.78 o 
  -3  11   6      876.04      896.02     30.33 o 
  -1  11   6      892.84      766.56     31.32 o 
   1  11   6     2494.56     2177.50     96.35 o 
   3  11   6       40.13       14.54     16.88 o 
   5  11   6     2100.97     1858.45     52.21 o 
   7  11   6      155.90      138.48     19.02 o 
   9  11   6      424.60      488.38     32.14 o 
  11  11   6      797.06      877.49     46.95 o 
 -14  12   6        6.12        8.07     27.79 o 
 -12  12   6      307.99      384.58     30.38 o 
 -10  12   6       45.93       29.61     17.27 o 
  -8  12   6      183.57      175.45     20.41 o 
  -6  12   6       49.23       60.48     16.07 o 
  -4  12   6       68.29       82.02     16.30 o 
  -2  12   6      902.43      917.35     31.93 o 
   0  12   6      208.71      183.01     23.15 o 
   2  12   6        6.29       18.00     17.79 o 
   4  12   6      530.63      582.19     63.00 o 
   6  12   6      270.50      283.42     28.47 o 
   8  12   6       47.87       69.02     20.48 o 
  10  12   6        1.40       15.52     20.48 o 
 -13  13   6       12.50      -11.12     29.65 o 
 -11  13   6        0.02        5.34     25.71 o 
  -9  13   6      322.30      332.56     25.20 o 
  -7  13   6       59.90       55.93     15.61 o 
  -5  13   6        4.13       -3.10     15.36 o 
  -3  13   6       16.39       48.03     17.27 o 
  -1  13   6       23.15       21.08     20.48 o 
   1  13   6        0.66        8.15     18.50 o 
   3  13   6      122.54      120.83     23.15 o 
   5  13   6      484.90      554.84     36.40 o 
   7  13   6       32.32       22.00     20.48 o 
 -10  14   6       68.00       45.06     18.48 o 
  -8  14   6       32.83       55.08     19.47 o 
  -6  14   6       67.52       63.79     17.92 o 
  -4  14   6        6.69       -4.89     24.18 o 
  -2  14   6       97.49       89.33     23.98 o 
   0  14   6        0.73      -15.29     20.48 o 
   2  14   6      248.81      315.43     46.32 o 
   4  14   6      194.36      140.61     25.94 o 
   6  14   6      126.34      154.41     28.47 o 
  -7  15   6      120.69      138.62     23.83 o 
  -5  15   6        0.12      -17.16     17.27 o 
  -3  15   6       14.72       47.35     42.62 o 
  -1  15   6       18.61      -10.29     29.65 o 
   1  15   6      276.96      287.05     40.76 o 
   3  15   6       39.45       43.64     23.15 o 
 -21   1   7      186.16      209.26     19.75 o 
 -19   1   7      475.60      476.74     24.32 o 
 -17   1   7     1445.27     1486.24     33.56 o 
 -15   1   7     1081.54     1071.68     31.02 o 
 -13   1   7       40.81       27.51     11.25 o 
 -11   1   7      122.14      137.71     14.98 o 
  -9   1   7     5768.85     5753.46     66.11 o 
  -7   1   7     7436.55     7296.86     84.81 o 
  -5   1   7     3293.38     3535.44     51.88 o 
  -3   1   7     3173.40     3493.53     52.21 o 
  -1   1   7     3383.11     3611.68     51.05 o 
   1   1   7    10307.98    11247.17    130.94 o 
   3   1   7     4916.51     5605.97     59.60 o 
   5   1   7        0.02        7.41      6.74 o 
   7   1   7       80.95      158.62      9.96 o 
   9   1   7      126.29      184.68     15.25 o 
  11   1   7     2097.52     1881.80     35.43 o 
  13   1   7       43.08       72.36     17.75 o 
  15   1   7        2.70      -14.36     25.94 o 
  17   1   7        4.78       35.50     29.65 o 
 -20   2   7      390.62      399.75     23.10 o 
 -18   2   7       12.02        9.04     13.43 o 
 -16   2   7        0.10        9.47     12.24 o 
 -14   2   7      164.68      177.98     19.26 o 
 -12   2   7       42.63       27.19     12.48 o 
 -10   2   7     2738.82     2711.25     33.54 o 
  -8   2   7      450.84      502.79     18.62 o 
  -6   2   7     2322.26     2434.63     39.04 o 
  -4   2   7     4320.58     4228.47     62.72 o 
  -2   2   7     2039.47     2169.16     48.60 o 
   0   2   7        4.59        7.41      6.63 o 
   2   2   7        1.69       12.35      8.56 o 
   4   2   7       28.48       26.51      9.82 o 
   6   2   7        6.89       23.37      9.82 o 
   8   2   7      907.27      905.00     30.76 o 
  10   2   7      869.12      797.12     23.34 o 
  12   2   7       79.33       93.65     15.23 o 
  14   2   7      164.42       90.60     35.20 o 
  16   2   7        4.61      -15.91     22.16 o 
 -21   3   7        0.12       24.14     17.27 o 
 -19   3   7     1120.33     1138.53     38.03 o 
 -17   3   7       59.04       66.37     14.38 o 
 -15   3   7     2943.29     2866.27     47.63 o 
 -13   3   7      191.60      183.13     14.13 o 
 -11   3   7       97.68      149.33     18.96 o 
  -9   3   7    14582.94    14586.33    142.08 o 
  -7   3   7     9435.31     9323.49    170.46 o 
  -5   3   7      203.07      223.10     11.69 o 
  -3   3   7       91.88       78.34     15.85 o 
  -1   3   7      307.20      222.60     10.79 o 
   1   3   7    11511.96    11860.71    113.72 o 
   3   3   7     1531.46     1647.91     35.30 o 
   5   3   7       88.75       92.46     12.48 o 
   7   3   7      983.85      934.29     26.89 o 
   9   3   7     1185.19     1121.19     26.71 o 
  11   3   7       21.17        4.13     11.94 o 
  13   3   7     1479.08     1482.67     64.73 o 
  15   3   7      411.27      343.59     35.20 o 
 -20   4   7      624.52      660.24     51.38 o 
 -18   4   7       18.48       35.43     17.96 o 
 -16   4   7       76.02       85.18     13.80 o 
 -14   4   7       42.01       46.45     12.24 o 
 -12   4   7     1776.87     1844.53     32.69 o 
 -10   4   7     3457.65     3654.62     49.08 o 
  -8   4   7      344.35      497.62     20.86 o 
  -6   4   7     7101.58     6958.18     91.60 o 
  -4   4   7      989.38     1185.82     37.56 o 
  -2   4   7     4371.61     4421.98     63.84 o 
   0   4   7     1259.48     1176.76     40.76 o 
   2   4   7     6021.02     6033.19     88.94 o 
   4   4   7     3902.70     3853.14     64.85 o 
   6   4   7     1507.33     1538.11     46.32 o 
   8   4   7     3701.86     3567.89     47.54 o 
  10   4   7     3956.85     3875.08     50.24 o 
  12   4   7      632.92      644.30     21.88 o 
  14   4   7      373.28      363.16     32.68 o 
  16   4   7       11.22       66.70     26.20 o 
 -21   5   7      130.04      111.17     33.35 o 
 -19   5   7      467.87      522.77     52.47 o 
 -17   5   7      977.70     1032.97     33.86 o 
 -15   5   7     1028.54     1144.27     41.68 o 
 -13   5   7      236.22      202.09     19.02 o 
 -11   5   7        1.48       -0.62     14.98 o 
  -9   5   7      789.05      801.14     21.11 o 
  -7   5   7     9399.29     9799.20    163.66 o 
  -5   5   7     1167.43     1052.41     27.42 o 
  -3   5   7       58.41       50.78      9.12 o 
  -1   5   7       26.75       77.11      9.94 o 
   1   5   7      175.55      131.11      9.08 o 
   3   5   7      342.36      310.32     20.96 o 
   5   5   7      800.75      810.01     26.89 o 
   7   5   7     1803.94     1862.45     39.79 o 
   9   5   7     1359.48     1532.10     31.93 o 
  11   5   7     1186.71     1281.23     32.63 o 
  13   5   7       78.09      125.55     15.67 o 
  15   5   7      373.97      465.68     83.38 o 
 -20   6   7      245.49      236.84     31.12 o 
 -18   6   7      910.62      919.85     38.23 o 
 -16   6   7      265.15      278.96     22.04 o 
 -14   6   7       20.32       31.88     16.25 o 
 -12   6   7      484.05      454.76     18.34 o 
 -10   6   7      971.04     1011.31     24.99 o 
  -8   6   7      634.46      527.46     20.83 o 
  -6   6   7     1021.76     1237.25     28.62 o 
  -4   6   7     2251.61     2222.53    101.91 o 
  -2   6   7      437.76      317.35     17.15 o 
   0   6   7     2162.23     2046.66     39.05 o 
   2   6   7     1589.71     1494.20     25.43 o 
   4   6   7     4584.30     4735.67    109.22 o 
   6   6   7        2.80        4.08     13.45 o 
   8   6   7     4438.44     4377.45     63.98 o 
  10   6   7      496.21      589.26     29.68 o 
  12   6   7        3.13       13.22     13.80 o 
  14   6   7      132.58      148.78     25.81 o 
 -19   7   7      530.32      445.52     29.19 o 
 -17   7   7        0.04       12.66     29.19 o 
 -15   7   7        0.59      -12.93     16.15 o 
 -13   7   7      203.37      212.48     16.04 o 
 -11   7   7       27.31       49.23     11.78 o 
  -9   7   7     2019.32     2053.82     34.64 o 
  -7   7   7      875.04      881.17     25.92 o 
  -5   7   7       32.03       11.74     13.83 o 
  -3   7   7      169.26      202.59     27.79 o 
  -1   7   7      154.29      174.17     18.53 o 
   1   7   7      519.72      460.46     22.04 o 
   3   7   7     1426.31     1418.91     34.10 o 
   5   7   7     4021.83     3845.53     59.17 o 
   7   7   7     2273.45     2178.57     43.97 o 
   9   7   7     1480.63     1547.54     38.39 o 
  11   7   7     1039.36     1043.45     38.94 o 
  13   7   7       94.98      115.61     20.41 o 
  15   7   7      187.62      129.70     44.47 o 
 -18   8   7     1655.09     1739.12     73.97 o 
 -16   8   7     2543.96     2489.21     54.01 o 
 -14   8   7      107.46      105.51     19.02 o 
 -12   8   7       85.25      104.21     13.15 o 
 -10   8   7       83.66       96.81     14.98 o 
  -8   8   7      956.96     1057.39     30.80 o 
  -6   8   7     1680.25     1560.03     33.86 o 
  -4   8   7      229.22      227.48     21.50 o 
  -2   8   7      111.45      114.88     18.53 o 
   0   8   7       27.35       49.36     11.23 o 
   2   8   7        0.39        5.93     13.45 o 
   4   8   7      513.89      537.01     52.48 o 
   6   8   7      405.73      387.40     24.06 o 
   8   8   7      622.41      652.16     28.47 o 
  10   8   7     1526.10     1580.13     41.11 o 
  12   8   7       28.45       55.59     23.58 o 
  14   8   7      299.14      300.99     26.00 o 
 -17   9   7      613.69      556.72     31.95 o 
 -15   9   7      634.91      591.61     30.62 o 
 -13   9   7      152.47      161.84     18.19 o 
 -11   9   7      846.40      840.63     25.15 o 
  -9   9   7      380.36      364.70     20.83 o 
  -7   9   7      378.80      384.17     31.73 o 
  -5   9   7      266.25      301.45     19.52 o 
  -3   9   7      685.96      698.33     28.34 o 
  -1   9   7      391.33      386.90     19.47 o 
   1   9   7     1081.40     1037.52     30.33 o 
   3   9   7       46.79       53.92     13.45 o 
   5   9   7     1043.98     1006.77     31.33 o 
   7   9   7       22.28       21.91     16.52 o 
   9   9   7       22.17       14.82     15.60 o 
  11   9   7       58.27      105.95     19.02 o 
  13   9   7      476.61      476.72     88.94 o 
 -16  10   7      322.04      334.97     26.89 o 
 -14  10   7      401.28      429.30     35.94 o 
 -12  10   7      262.94      303.60     19.95 o 
 -10  10   7     2227.25     2191.88     45.02 o 
  -8  10   7     1064.13     1091.32     32.49 o 
  -6  10   7      184.34      197.52     18.25 o 
  -4  10   7     1965.65     1833.24     39.47 o 
  -2  10   7     1271.45     1285.99     32.49 o 
   0  10   7      560.75      449.15     28.47 o 
   2  10   7     2615.09     2373.29     70.41 o 
   4  10   7       79.37       91.92     16.07 o 
   6  10   7      129.40       94.46     17.75 o 
   8  10   7      379.47      374.90     23.98 o 
  10  10   7       10.68        5.55     24.89 o 
  12  10   7        2.73       32.18     24.79 o 
 -15  11   7      536.27      601.28     51.76 o 
 -13  11   7       94.10       84.76     15.65 o 
 -11  11   7      370.55      319.22     23.71 o 
  -9  11   7       97.42      109.91     18.25 o 
  -7  11   7     3413.15     3327.84     71.65 o 
  -5  11   7      773.80      708.27     28.17 o 
  -3  11   7       69.92       87.61     16.07 o 
  -1  11   7      143.54      138.06     20.31 o 
   1  11   7     1041.87     1061.04     39.04 o 
   3  11   7      534.54      488.89     32.68 o 
   5  11   7      225.39      239.45     42.62 o 
   7  11   7       57.59       89.84     18.46 o 
   9  11   7      154.99      188.27     22.04 o 
  11  11   7      558.23      620.11     79.67 o 
 -14  12   7       57.82       48.17     20.60 o 
 -12  12   7      343.99      358.16     25.50 o 
 -10  12   7      274.22      225.99     22.58 o 
  -8  12   7      679.80      670.15     29.96 o 
  -6  12   7      203.63      217.39     20.83 o 
  -4  12   7      459.81      519.65     47.37 o 
  -2  12   7      580.67      524.19     25.50 o 
   0  12   7       82.18       85.46     20.48 o 
   2  12   7      803.79      737.04     37.39 o 
   4  12   7       13.21       28.90     19.52 o 
   6  12   7      143.28      157.32     24.79 o 
   8  12   7      182.42      169.54     27.42 o 
 -11  13   7        0.65      -16.07     16.07 o 
  -9  13   7      475.77      458.80     28.17 o 
  -7  13   7       14.04      -13.04     16.44 o 
  -5  13   7       90.95      139.95     19.90 o 
  -3  13   7       70.24       96.35     21.25 o 
  -1  13   7      105.79       93.20     23.15 o 
   1  13   7      661.57      728.53     40.05 o 
   3  13   7      131.66      183.51     25.81 o 
   5  13   7       83.17       57.33     29.65 o 
   7  13   7        2.60      -19.52     19.52 o 
 -10  14   7       98.36      132.39     21.65 o 
  -8  14   7      970.65     1030.24     38.96 o 
  -6  14   7     1122.28     1052.71     36.81 o 
  -4  14   7      139.31      146.50     26.68 o 
  -2  14   7      338.14      394.58     33.35 o 
   0  14   7     1295.37     1359.35     50.64 o 
   2  14   7        6.52        7.41     21.25 o 
   4  14   7      415.76      362.24     44.47 o 
  -5  15   7      247.11      261.77     68.56 o 
  -3  15   7       65.63      121.10     25.81 o 
  -1  15   7       72.48       92.96     40.76 o 
   1  15   7      589.62      633.67     40.05 o 
 -22   0   8      541.66      462.76     37.93 o 
 -20   0   8       56.09       56.24     21.25 o 
 -18   0   8     2861.57     2782.17     67.98 o 
 -16   0   8      378.95      381.17     29.65 o 
 -14   0   8      129.17      144.52     27.79 o 
 -12   0   8      561.05      578.09     40.76 o 
 -10   0   8    16481.74    16649.62    248.28 o 
  -8   0   8    37798.34    38967.52    822.66 o 
  -6   0   8     4590.55     4528.34     96.35 o 
  -4   0   8    25459.10    27277.50    440.98 o 
  -2   0   8      796.66      930.26     23.58 o 
   0   0   8      515.37      522.50     29.65 o 
   2   0   8    49971.73    51371.90    553.97 o 
   4   0   8      435.83      372.76     17.79 o 
   6   0   8       50.01       61.51     12.87 o 
   8   0   8     3247.95     3316.58     88.94 o 
  10   0   8        9.22       55.59     25.94 o 
  12   0   8      369.53      413.35     30.05 o 
  14   0   8     1684.80     1823.19     85.23 o 
  16   0   8      396.91      292.75     48.17 o 
 -21   1   8        3.32       30.32     15.34 o 
 -19   1   8      212.82      188.12     20.07 o 
 -17   1   8       47.46       26.75     12.24 o 
 -15   1   8      824.99      773.34     25.13 o 
 -13   1   8     2491.92     2383.64     38.51 o 
 -11   1   8      579.91      583.80     17.87 o 
  -9   1   8    21899.64    22719.15    203.82 o 
  -7   1   8    10983.89    10971.54    109.20 o 
  -5   1   8     2911.34     2582.82     50.03 o 
  -3   1   8    15683.87    15537.50    127.25 o 
  -1   1   8     6688.43     7595.37     76.49 o 
   1   1   8      899.89      938.93     23.15 o 
   3   1   8     2097.81     2239.14     27.33 o 
   5   1   8     7320.82     7001.21     64.48 o 
   7   1   8       69.49       56.24     12.48 o 
   9   1   8      794.17      919.64     63.00 o 
  11   1   8      555.29      555.69     26.89 o 
  13   1   8        2.62      -15.60     15.60 o 
  15   1   8       30.07       11.12     31.50 o 
 -20   2   8      969.17      891.23     31.09 o 
 -18   2   8       78.54       83.34     15.04 o 
 -16   2   8      760.31      787.00     26.74 o 
 -14   2   8      362.76      395.43     23.00 o 
 -12   2   8     4487.71     4450.81     62.59 o 
 -10   2   8      878.42      770.76     19.64 o 
  -8   2   8      706.26      693.66     42.62 o 
  -6   2   8     2210.39     1824.74     39.04 o 
  -4   2   8      698.12      606.64     16.58 o 
  -2   2   8     7638.80     8149.58     83.28 o 
   0   2   8      685.03      612.32     15.69 o 
   2   2   8      529.31      492.92     11.56 o 
   4   2   8     7453.93     8230.36     88.36 o 
   6   2   8       14.21       12.28     11.99 o 
   8   2   8      499.29      475.17     21.18 o 
  10   2   8      517.92      469.00     24.19 o 
  12   2   8      270.22      254.65     18.79 o 
  14   2   8      354.90      376.07     34.06 o 
  16   2   8       29.97       53.63     24.79 o 
 -21   3   8      175.17      190.44     22.58 o 
 -19   3   8      546.66      575.08     25.14 o 
 -17   3   8       43.28       52.89     13.43 o 
 -15   3   8      332.16      363.85     27.81 o 
 -13   3   8       76.87       63.87     11.94 o 
 -11   3   8     2317.48     2486.34     56.29 o 
  -9   3   8      327.86      317.78     14.67 o 
  -7   3   8       24.31        6.88      8.89 o 
  -5   3   8     1589.74     1769.77     29.04 o 
  -3   3   8      177.09      148.75     17.59 o 
  -1   3   8      227.73      323.47     13.04 o 
   1   3   8      334.76      550.53     13.59 o 
   3   3   8      596.30      626.32     23.57 o 
   5   3   8      645.83      648.26     22.75 o 
   7   3   8     2171.40     2157.31     38.39 o 
   9   3   8     1331.03     1256.11     29.30 o 
  11   3   8      992.11     1147.76     35.50 o 
  13   3   8     1276.93     1370.43     39.66 o 
  15   3   8       17.57       35.20     23.58 o 
 -20   4   8      153.34      163.18     20.53 o 
 -18   4   8      388.40      364.29     27.34 o 
 -16   4   8     1530.92     1569.05     40.34 o 
 -14   4   8      297.59      298.89     17.23 o 
 -12   4   8      451.56      455.89     33.21 o 
 -10   4   8       10.10        1.20     10.27 o 
  -8   4   8      120.33      107.31     18.53 o 
  -6   4   8      683.58      732.50     24.79 o 
  -4   4   8     8068.37     8140.03    106.00 o 
  -2   4   8      270.51      301.39     14.67 o 
   0   4   8     2339.76     2498.26     40.76 o 
   2   4   8     5154.14     5759.68     83.85 o 
   4   4   8     2632.99     2665.53     53.67 o 
   6   4   8     1267.87     1347.63     31.33 o 
   8   4   8      305.70      300.11     20.87 o 
  10   4   8        1.93       21.43     12.77 o 
  12   4   8      105.03      171.69     19.90 o 
  14   4   8      236.54      263.48     30.05 o 
 -21   5   8       35.01       44.72     18.64 o 
 -19   5   8       20.12       22.38     16.07 o 
 -17   5   8      296.41      286.83     22.58 o 
 -15   5   8      149.26      139.38     16.85 o 
 -13   5   8      164.03      184.71     18.25 o 
 -11   5   8       22.94        4.71     10.70 o 
  -9   5   8        9.55       -0.49     10.57 o 
  -7   5   8     1756.80     1810.23     39.04 o 
  -5   5   8       39.94       64.01     11.57 o 
  -3   5   8     1039.12     1072.13     25.05 o 
  -1   5   8     4448.30     5271.92    129.70 o 
   1   5   8     3825.64     4133.75     68.13 o 
   3   5   8      572.64      621.38     30.05 o 
   5   5   8      352.10      314.21     24.79 o 
   7   5   8     1188.21     1069.21     31.95 o 
   9   5   8      290.87      267.22     22.05 o 
  11   5   8     1942.95     2000.42     38.72 o 
  13   5   8      408.57      403.51     26.33 o 
  15   5   8      207.21      212.74     30.05 o 
 -20   6   8      119.17      123.30     29.94 o 
 -18   6   8       46.35       37.23     23.54 o 
 -16   6   8       26.20       16.27     15.60 o 
 -14   6   8      250.87      240.59     26.14 o 
 -12   6   8     1833.00     1935.70     35.30 o 
 -10   6   8     1550.20     1690.54     30.72 o 
  -8   6   8      888.39      943.22     26.43 o 
  -6   6   8       33.64        3.71     10.48 o 
  -4   6   8     3644.50     3644.15     58.91 o 
  -2   6   8     7166.04     7426.36    101.79 o 
   0   6   8     7911.51     8269.54    107.59 o 
   2   6   8     1089.46     1060.11     35.30 o 
   4   6   8      483.19      466.94     28.82 o 
   6   6   8       58.69       79.22     15.60 o 
   8   6   8     1378.75     1426.96     37.04 o 
  10   6   8       63.58       64.17     18.19 o 
  12   6   8      443.36      479.09     64.01 o 
  14   6   8       11.86       63.00     37.06 o 
 -19   7   8      384.47      357.24     40.70 o 
 -17   7   8       29.31       33.52     16.30 o 
 -15   7   8      114.04      110.68     27.19 o 
 -13   7   8      612.18      652.64     22.49 o 
 -11   7   8        9.83       -1.24     11.25 o 
  -9   7   8       65.27       92.16     14.22 o 
  -7   7   8     1949.10     1926.60     38.18 o 
  -5   7   8      521.49      467.65     23.58 o 
  -3   7   8     1350.55     1271.31     33.76 o 
  -1   7   8     1676.07     1631.75     36.33 o 
   1   7   8     2326.49     2243.35     51.05 o 
   3   7   8     5975.24     6093.14    110.29 o 
   5   7   8     1439.37     1449.95     35.61 o 
   7   7   8      629.23      625.78     28.17 o 
   9   7   8        0.05       28.97     16.30 o 
  11   7   8        0.34        4.66     13.37 o 
  13   7   8       53.48       83.71     22.19 o 
 -18   8   8        0.39       -4.87     16.85 o 
 -16   8   8        0.87       -0.37     16.85 o 
 -14   8   8      135.74      158.93     25.43 o 
 -12   8   8       51.42       27.57     13.37 o 
 -10   8   8      135.38      115.37     15.06 o 
  -8   8   8     1635.67     1720.63     37.31 o 
  -6   8   8     3222.12     3272.90     65.32 o 
  -4   8   8       47.53       23.99     11.69 o 
  -2   8   8      268.90      244.52     16.85 o 
   0   8   8     5880.98     5754.14     66.32 o 
   2   8   8       20.63        9.08     13.45 o 
   4   8   8     3898.93     3961.64     60.59 o 
   6   8   8      137.81      150.81     19.83 o 
   8   8   8      349.09      248.58     24.39 o 
  10   8   8       98.53      143.90     20.13 o 
  12   8   8      130.98      180.03     22.58 o 
 -17   9   8      827.42      791.65     36.02 o 
 -15   9   8     1632.72     1662.66     71.03 o 
 -13   9   8      198.84      206.23     17.23 o 
 -11   9   8      627.06      657.44     27.44 o 
  -9   9   8      861.46      851.22     29.54 o 
  -7   9   8      530.36      549.18     23.39 o 
  -5   9   8     2013.99     1971.58     39.47 o 
  -3   9   8     4041.99     4208.21     61.67 o 
  -1   9   8       39.49       54.89     12.83 o 
   1   9   8     2151.52     2209.59     62.25 o 
   3   9   8        1.03      -12.48     12.48 o 
   5   9   8     1054.60     1092.05     41.66 o 
   7   9   8      641.78      616.03     38.22 o 
   9   9   8      152.28      140.51     20.60 o 
  11   9   8       20.31       48.47     20.02 o 
 -16  10   8      309.11      294.90     26.33 o 
 -14  10   8      457.05      481.47     31.51 o 
 -12  10   8        0.53      -11.81     13.26 o 
 -10  10   8        1.25      -13.09     13.09 o 
  -8  10   8     3820.87     3665.19    102.13 o 
  -6  10   8       12.03        4.76     11.98 o 
  -4  10   8      199.17      203.11     18.25 o 
  -2  10   8        0.19       16.14     16.03 o 
   0  10   8       16.81       25.94     18.34 o 
   2  10   8      356.44      415.95     30.05 o 
   4  10   8     1036.09      969.35     32.61 o 
   6  10   8      764.25      733.52     30.45 o 
   8  10   8       53.29       21.30     18.56 o 
  10  10   8      397.54      424.46     27.65 o 
 -15  11   8       11.57       35.82     18.43 o 
 -13  11   8       53.31       26.90     16.44 o 
 -11  11   8       67.86       94.21     17.27 o 
  -9  11   8     3398.19     3273.68     57.45 o 
  -7  11   8       95.28       78.31     20.85 o 
  -5  11   8     1377.28     1353.16     35.50 o 
  -3  11   8      206.17      221.05     19.47 o 
  -1  11   8       70.97       83.24     22.23 o 
   1  11   8        5.48        3.71     17.79 o 
   3  11   8      156.95      123.97     22.16 o 
   5  11   8      527.15      514.82     33.76 o 
   7  11   8        3.53       -6.57     16.30 o 
   9  11   8       52.38       44.01     19.02 o 
 -14  12   8       78.01      117.90     25.81 o 
 -12  12   8      179.99      171.58     21.65 o 
 -10  12   8      761.26      780.80     31.20 o 
  -8  12   8      186.83      230.33     21.65 o 
  -6  12   8     2338.34     2268.99     48.11 o 
  -4  12   8      330.10      248.70     21.18 o 
  -2  12   8        4.62       50.26     27.79 o 
   0  12   8       54.58        7.66     19.52 o 
   2  12   8       23.63       -0.23     20.48 o 
   4  12   8       73.51       89.76     23.15 o 
   6  12   8      384.84      372.20     38.91 o 
   8  12   8        1.48       31.17     25.94 o 
 -11  13   8      491.91      593.88     32.49 o 
  -9  13   8      142.72      142.38     20.13 o 
  -7  13   8        3.34      -18.87     18.87 o 
  -5  13   8       67.89      102.79     19.47 o 
  -3  13   8       26.43       42.15     31.50 o 
  -1  13   8      220.45      148.77     25.81 o 
   1  13   8       23.57       24.09     20.48 o 
   3  13   8      142.22      139.72     31.50 o 
   5  13   8      107.76      144.94     25.81 o 
   7  13   8       62.47       55.98     24.79 o 
 -10  14   8        0.56        9.96     17.61 o 
  -8  14   8      153.07      164.34     24.15 o 
  -6  14   8       11.03        1.08     18.60 o 
  -4  14   8       72.46       95.69     23.98 o 
  -2  14   8      156.14      174.17     26.68 o 
   0  14   8      145.83      151.03     31.50 o 
   2  14   8       16.69       15.04     21.25 o 
   4  14   8       48.89       54.59     46.32 o 
  -5  15   8       10.60       12.35     21.88 o 
  -3  15   8      386.83      456.89     70.41 o 
  -1  15   8      399.42      449.38     38.27 o 
 -21   1   9        0.04       21.17     15.20 o 
 -19   1   9       84.96       84.61     15.65 o 
 -17   1   9        0.65        0.51     14.29 o 
 -15   1   9      505.69      492.51     25.67 o 
 -13   1   9      573.53      558.98     41.72 o 
  -9   1   9     5584.86     5657.37     77.44 o 
  -7   1   9     2760.80     2713.85     59.29 o 
  -5   1   9     2801.37     2832.94     36.89 o 
  -3   1   9       30.70       28.82      8.18 o 
  -1   1   9      211.66      228.84     10.88 o 
   1   1   9     4224.66     4451.25     60.10 o 
   3   1   9      121.89      187.02     10.23 o 
   5   1   9        0.07       13.90     11.99 o 
   7   1   9     2819.73     2752.24     46.55 o 
   9   1   9      827.41      776.38     36.68 o 
  11   1   9      262.17      296.78     22.04 o 
  13   1   9      198.46      248.69     33.29 o 
  15   1   9        1.23       -3.71     23.58 o 
 -20   2   9       90.45       77.67     16.09 o 
 -18   2   9      469.11      441.32     23.01 o 
 -16   2   9      186.15      177.62     15.79 o 
 -14   2   9      188.22      155.91     14.29 o 
 -12   2   9      995.52      960.52     50.03 o 
 -10   2   9      712.44      662.70     21.25 o 
  -8   2   9        7.53       46.15     28.35 o 
  -6   2   9      302.69      289.32     11.78 o 
  -4   2   9     2915.74     3091.88     46.00 o 
  -2   2   9    20710.50    21971.03    221.44 o 
   0   2   9     4280.55     4416.61     51.66 o 
   2   2   9       32.86       39.84      6.09 o 
   4   2   9       26.31       17.14     11.99 o 
   6   2   9     2543.52     2454.35     66.10 o 
   8   2   9    11618.51    11125.69    117.63 o 
  10   2   9     1191.10     1074.08     34.65 o 
  12   2   9        0.13      -12.55     14.44 o 
  14   2   9      264.37      259.79     77.82 o 
 -21   3   9        1.25       15.00     17.27 o 
 -19   3   9       44.19       66.27     17.75 o 
 -17   3   9        7.16        7.77     13.37 o 
 -15   3   9     1404.41     1318.21     30.79 o 
 -13   3   9        6.56       -6.30     12.48 o 
 -11   3   9     3735.77     3532.70     48.45 o 
  -9   3   9      292.44      277.59     18.53 o 
  -7   3   9      608.49      590.73     26.74 o 
  -5   3   9      109.27      103.90      9.89 o 
  -3   3   9     2694.56     2621.33     40.24 o 
  -1   3   9     1499.34     1685.92     24.48 o 
   1   3   9      736.23      696.57     16.57 o 
   3   3   9      235.43      253.76     16.30 o 
   5   3   9      283.98      336.59     21.69 o 
   7   3   9       65.46       77.53     14.15 o 
   9   3   9       67.56      112.38     13.56 o 
  11   3   9       29.13       28.30     16.30 o 
  13   3   9      697.57      728.25     32.49 o 
  15   3   9        2.10      -16.68     23.58 o 
 -20   4   9     1802.91     1842.28     47.56 o 
 -18   4   9        0.21       -2.17     15.06 o 
 -16   4   9      131.49      129.68     18.25 o 
 -14   4   9     2223.38     2312.52     46.23 o 
 -12   4   9     3619.72     3467.65     69.40 o 
 -10   4   9       20.95       26.57     15.87 o 
  -8   4   9     3693.41     3432.81     90.79 o 
  -6   4   9        0.18       -0.93      9.48 o 
  -4   4   9     1717.45     1614.80     39.10 o 
  -2   4   9      151.10       95.83     11.14 o 
   0   4   9     3205.56     3345.03     64.85 o 
   2   4   9     1376.22     1389.62     39.04 o 
   4   4   9      321.21      316.09     19.90 o 
   6   4   9     2512.02     2489.99     70.69 o 
   8   4   9     5870.30     5454.55     64.11 o 
  10   4   9     1223.37     1160.89     29.56 o 
  12   4   9      716.20      704.42     30.62 o 
  14   4   9     1036.54     1167.58     52.41 o 
 -21   5   9      257.39      238.59     28.82 o 
 -19   5   9      257.10      281.74     24.73 o 
 -17   5   9        3.61        0.93     14.63 o 
 -15   5   9        1.29       -5.58     14.67 o 
 -13   5   9      547.40      532.81     26.39 o 
 -11   5   9       11.18      -11.20     14.87 o 
  -9   5   9       94.99      135.07     13.49 o 
  -7   5   9      173.00      153.81     15.72 o 
  -5   5   9      619.81      556.69     29.02 o 
  -3   5   9     4266.03     4354.50     55.84 o 
  -1   5   9    11793.25    11862.48    146.11 o 
   1   5   9      886.73      837.48     48.17 o 
   3   5   9       59.68       63.00     18.34 o 
   5   5   9     7765.58     7542.81    114.88 o 
   7   5   9      647.29      541.32     32.63 o 
   9   5   9      294.34      371.77     19.87 o 
  11   5   9       61.96       52.16     17.75 o 
  13   5   9       71.93       70.04     19.02 o 
 -20   6   9       32.21       30.63     30.80 o 
 -18   6   9        0.07       10.79     15.60 o 
 -16   6   9        3.85       21.83     19.31 o 
 -14   6   9       96.86      107.85     22.80 o 
 -12   6   9      761.68      841.86     23.47 o 
 -10   6   9     6705.63     6766.97     82.69 o 
  -8   6   9       87.42       86.69     13.09 o 
  -6   6   9     1915.32     1805.45     40.55 o 
  -4   6   9      106.21      113.01     15.08 o 
  -2   6   9     3408.30     3340.33     57.87 o 
   0   6   9     4833.84     4443.44     64.95 o 
   2   6   9     1152.61     1160.57     37.93 o 
   4   6   9     1569.24     1484.64     51.88 o 
   6   6   9     2800.28     2611.30     47.75 o 
   8   6   9     1222.73     1148.73     31.01 o 
  10   6   9      313.95      348.98     20.80 o 
  12   6   9       45.95       40.54     22.16 o 
  14   6   9        7.85       -2.40     22.16 o 
 -19   7   9       18.87       30.29     17.27 o 
 -17   7   9       63.42       57.51     16.85 o 
 -15   7   9      200.53      211.60     23.49 o 
 -13   7   9      190.89      184.21     21.08 o 
 -11   7   9       12.76       11.32     13.93 o 
  -9   7   9      146.46      119.33     14.47 o 
  -7   7   9      683.65      772.35     25.92 o 
  -5   7   9       16.48       -2.47     11.57 o 
  -3   7   9        0.91        4.33     11.50 o 
  -1   7   9     1503.64     1361.46     34.22 o 
   1   7   9     5906.26     5678.30    103.76 o 
   3   7   9       44.98       44.15     15.60 o 
   5   7   9      447.40      414.37     24.19 o 
   7   7   9     1234.55     1303.77     36.25 o 
   9   7   9     1534.60     1332.03     38.39 o 
  11   7   9       77.87       85.12     16.15 o 
  13   7   9      196.15      226.34     30.05 o 
 -18   8   9      397.89      403.72     29.04 o 
 -16   8   9      467.00      450.39     28.47 o 
 -14   8   9       14.44        1.29     15.60 o 
 -12   8   9      993.20     1047.00     31.52 o 
 -10   8   9      231.21      231.82     18.64 o 
  -8   8   9      693.22      685.88     26.00 o 
  -6   8   9      823.20      799.93     26.43 o 
  -4   8   9      287.46      312.04     18.30 o 
  -2   8   9        0.29       -7.41     11.39 o 
   0   8   9      300.47      266.81     24.79 o 
   2   8   9        0.42      -11.77     13.04 o 
   4   8   9     2409.46     2481.61     47.75 o 
   6   8   9      788.19      717.44     43.14 o 
   8   8   9        7.59       -6.12     15.60 o 
  10   8   9      131.77      136.28     20.60 o 
  12   8   9       19.32       -6.18     17.12 o 
 -17   9   9      208.94      182.10     23.34 o 
 -15   9   9     1526.39     1569.27     75.53 o 
 -13   9   9       99.42       89.42     15.69 o 
 -11   9   9       40.48       55.24     15.36 o 
  -9   9   9      620.27      606.08     26.00 o 
  -7   9   9       81.21       83.27     14.47 o 
  -5   9   9      263.84      278.19     19.47 o 
  -3   9   9      896.84      807.69     26.32 o 
  -1   9   9     4046.74     3740.12     71.74 o 
   1   9   9     3413.88     3118.17     51.86 o 
   3   9   9      271.72      256.47     19.90 o 
   5   9   9      978.69      904.34     32.61 o 
   7   9   9       92.92       59.43     17.75 o 
   9   9   9        1.26       20.67     18.85 o 
  11   9   9      221.68      216.04     23.34 o 
 -16  10   9      587.52      569.88     40.86 o 
 -14  10   9       18.66       34.05     20.48 o 
 -12  10   9     1082.08     1084.99     34.14 o 
 -10  10   9     1618.38     1532.80     70.41 o 
  -8  10   9      372.26      390.28     23.83 o 
  -6  10   9      197.65      230.47     32.49 o 
  -4  10   9       12.09      -10.29     12.48 o 
  -2  10   9     4323.44     4407.82     82.26 o 
   0  10   9     2641.88     2507.01     60.10 o 
   2  10   9      886.12      784.28     42.62 o 
   4  10   9        2.40       -9.10     13.89 o 
   6  10   9       79.33       73.82     18.46 o 
   8  10   9      986.19     1082.48     49.88 o 
  10  10   9      126.05      150.50     21.81 o 
 -15  11   9     1057.29     1155.99    135.26 o 
 -13  11   9     1192.87     1239.51     38.03 o 
 -11  11   9      676.14      667.36     30.80 o 
  -9  11   9       60.13       39.60     15.36 o 
  -7  11   9      228.87      202.77     19.83 o 
  -5  11   9      308.49      280.25     21.18 o 
  -3  11   9      217.10      220.18     25.81 o 
  -1  11   9     1661.36     1543.79     49.58 o 
   1  11   9      323.28      314.46     28.82 o 
   3  11   9       20.06        0.25     24.09 o 
   5  11   9      117.77      136.29     25.81 o 
   7  11   9      106.55      122.03     24.79 o 
   9  11   9      377.63      380.40     28.30 o 
 -14  12   9       20.33       29.65     23.15 o 
 -12  12   9       86.98      128.81     18.96 o 
 -10  12   9       93.57      141.11     18.64 o 
  -8  12   9        7.39       -5.14     26.54 o 
  -6  12   9      528.29      521.84     28.17 o 
  -4  12   9     1056.64     1034.90    109.32 o 
  -2  12   9      657.47      696.83     37.39 o 
   0  12   9      836.10      885.45     39.04 o 
   2  12   9        0.16       -1.24     19.52 o 
   4  12   9       22.69       18.76     20.48 o 
   6  12   9      282.72      291.87     72.26 o 
   8  12   9        2.11       -7.85     21.25 o 
 -11  13   9      402.67      443.51     29.54 o 
  -9  13   9      324.26      372.42     29.26 o 
  -7  13   9      140.76      151.75     20.05 o 
  -5  13   9       42.77       70.00     23.15 o 
  -3  13   9      211.06      202.17     26.68 o 
  -1  13   9      224.38      237.51     27.79 o 
   1  13   9       16.99       -3.71     18.50 o 
   3  13   9      119.39      103.02     25.81 o 
   5  13   9      262.25      340.80     32.68 o 
  -8  14   9       60.96       83.94     17.49 o 
  -6  14   9        9.01       18.53     21.88 o 
  -4  14   9      135.28      143.36     26.68 o 
  -2  14   9      385.79      378.83     34.72 o 
   0  14   9      191.80      205.37     28.47 o 
   2  14   9       45.24       71.33     27.79 o 
 -22   0  10      101.02      106.46     25.81 o 
 -20   0  10       91.39       53.84     21.25 o 
 -18   0  10      324.15      194.76     24.79 o 
 -16   0  10      111.69      144.62     20.96 o 
 -14   0  10      859.87      956.07     51.88 o 
 -10   0  10    11345.98    11572.83    218.64 o 
  -8   0  10    34356.27    34481.85    381.60 o 
  -6   0  10    21792.19    21957.62    257.54 o 
  -4   0  10     3115.93     3413.34     68.56 o 
  -2   0  10     3770.62     4052.26     62.89 o 
   0   0  10     5418.36     5147.19    100.05 o 
   2   0  10        5.08       34.70     14.23 o 
   4   0  10      202.50      191.72     17.79 o 
   6   0  10     5856.66     5262.06    122.29 o 
   8   0  10       41.27        3.71     22.23 o 
  10   0  10        3.78       14.82     29.65 o 
  12   0  10      205.53      210.90     27.42 o 
  14   0  10        5.69        0.00     33.35 o 
 -21   1  10      266.81      234.50     20.57 o 
 -19   1  10      589.02      550.93     24.76 o 
 -17   1  10      373.25      364.16     20.67 o 
 -15   1  10     1244.79     1184.00     34.49 o 
 -13   1  10     1338.88     1193.73     50.03 o 
 -11   1  10      106.02       88.94     22.23 o 
  -9   1  10        7.78       20.03     10.27 o 
  -7   1  10       61.56       79.66      9.64 o 
  -5   1  10     1302.45     1304.14     22.66 o 
  -3   1  10     3635.31     3631.47     40.70 o 
  -1   1  10     3528.29     3702.33     41.59 o 
   1   1  10     4658.35     4795.00     66.47 o 
   3   1  10     2092.23     2093.53     28.82 o 
   5   1  10     1203.27     1098.34     38.96 o 
   7   1  10      716.02      755.95     42.62 o 
   9   1  10     1324.12     1301.02    100.05 o 
  11   1  10      231.90      262.90     28.00 o 
  13   1  10       36.19        6.18     17.12 o 
  15   1  10        0.98      -12.97     23.58 o 
 -20   2  10       36.98       51.18     15.34 o 
 -18   2  10      208.36      201.03     17.88 o 
 -16   2  10      441.63      376.67     24.19 o 
 -14   2  10      119.10      114.70     16.30 o 
 -12   2  10        9.27       30.99     14.23 o 
 -10   2  10     2042.68     2147.23     43.63 o 
  -8   2  10    13410.50    12961.32    158.32 o 
  -6   2  10     4541.88     4693.98     49.34 o 
  -4   2  10      572.69      573.98     17.88 o 
  -2   2  10      714.95      772.63     18.05 o 
   0   2  10      186.33      141.64     10.79 o 
   2   2  10      392.10      345.56     19.87 o 
   4   2  10        0.65       12.04     11.99 o 
   6   2  10     1153.76     1242.07     60.98 o 
   8   2  10     5200.11     5238.17     86.47 o 
  10   2  10      844.09      835.76     72.26 o 
  12   2  10      177.42      202.45     22.04 o 
  14   2  10        2.27       -4.58     22.16 o 
 -21   3  10      346.04      344.03     26.00 o 
 -19   3  10        5.31      -11.26     15.06 o 
 -17   3  10      420.38      443.05     26.89 o 
 -15   3  10        9.40       23.58     13.89 o 
 -13   3  10       78.48       94.53     18.34 o 
 -11   3  10      555.16      482.43     23.15 o 
  -9   3  10     2583.20     2483.71     36.49 o 
  -7   3  10     1216.67     1259.44     26.21 o 
  -5   3  10      588.97      522.74     32.63 o 
  -3   3  10      264.48      318.48     13.43 o 
  -1   3  10     2138.99     2234.25     33.70 o 
   1   3  10     3650.73     3303.42     47.95 o 
   3   3  10     3922.39     3898.88     54.88 o 
   5   3  10      281.08      312.45     26.80 o 
   7   3  10      228.43      238.68     19.02 o 
   9   3  10      868.48      835.97    107.46 o 
  11   3  10       89.96       83.28     18.46 o 
  13   3  10       96.96      116.99     21.39 o 
 -20   4  10      908.19      843.47     35.14 o 
 -18   4  10        6.65      -10.44     13.89 o 
 -16   4  10      303.05      275.54     22.04 o 
 -14   4  10      254.61      246.79     21.31 o 
 -12   4  10     2599.68     2519.94     41.33 o 
 -10   4  10       81.77       91.88     16.68 o 
  -8   4  10      290.84      245.63     14.15 o 
  -6   4  10      166.96      184.17     12.47 o 
  -4   4  10      706.10      745.36     23.34 o 
  -2   4  10      107.55       88.11     11.14 o 
   0   4  10      522.75      503.23     24.09 o 
   2   4  10       95.02       63.23     37.06 o 
   4   4  10      837.64      902.63     28.47 o 
   6   4  10     1464.51     1362.54     34.10 o 
   8   4  10     1057.11     1071.10     32.61 o 
  10   4  10      460.38      416.66     25.50 o 
  12   4  10        0.25       22.23     17.12 o 
  14   4  10      442.78      462.37    127.85 o 
 -19   5  10       46.31       38.07     16.85 o 
 -17   5  10      160.67      136.84     18.25 o 
 -15   5  10      303.76      332.48     22.75 o 
 -13   5  10      954.37      888.91     36.68 o 
 -11   5  10       12.27        0.24     21.89 o 
  -9   5  10      103.72      111.49     16.88 o 
  -7   5  10      585.62      641.08     26.20 o 
  -5   5  10       15.93       35.35     11.39 o 
  -3   5  10      178.67      256.55     15.69 o 
  -1   5  10        0.21        4.94      9.94 o 
   1   5  10      236.90      300.16     23.58 o 
   3   5  10      180.86      208.65     22.16 o 
   5   5  10     1930.31     2057.41     42.04 o 
   7   5  10       13.66       -8.78     11.51 o 
   9   5  10      112.50      184.21     16.92 o 
  11   5  10      127.06       89.38     19.26 o 
  13   5  10      137.65      210.59     23.34 o 
 -20   6  10      727.37      645.88     35.55 o 
 -18   6  10        1.03       -2.08     14.67 o 
 -16   6  10     2425.71     2283.71     49.89 o 
 -14   6  10       87.90      105.43     22.16 o 
 -12   6  10      250.39      244.58     18.34 o 
 -10   6  10      688.44      713.69     26.00 o 
  -8   6  10      261.69      270.15     18.25 o 
  -6   6  10      441.92      486.02     31.50 o 
  -4   6  10      178.37      190.56     15.06 o 
  -2   6  10     1311.25     1325.27     33.59 o 
   0   6  10     1822.70     1993.66     74.11 o 
   2   6  10     1356.78     1257.15     98.20 o 
   4   6  10      928.11      940.25     70.41 o 
   6   6  10     1021.19     1028.38     33.47 o 
   8   6  10      361.31      308.48     19.87 o 
  10   6  10       92.62      100.19     16.01 o 
  12   6  10     1303.07     1369.40     52.21 o 
 -19   7  10      403.61      413.21     28.47 o 
 -17   7  10       20.43       32.19     16.85 o 
 -15   7  10       21.83       11.47     23.67 o 
 -13   7  10      281.86      240.80     35.20 o 
 -11   7  10     1448.65     1430.07     34.14 o 
  -9   7  10      120.11      126.99     15.36 o 
  -7   7  10     4504.05     4388.18     62.06 o 
  -5   7  10     1689.84     1629.93     52.54 o 
  -3   7  10     1120.99     1137.99     29.14 o 
  -1   7  10     1809.61     1956.32     55.59 o 
   1   7  10      251.50      276.67     26.20 o 
   3   7  10      258.12      242.29     23.58 o 
   5   7  10      285.40      249.01     31.62 o 
   7   7  10     2217.20     2077.45     46.23 o 
   9   7  10      447.39      421.88     24.60 o 
  11   7  10      417.54      351.53     26.00 o 
 -18   8  10       19.13       17.66     17.27 o 
 -16   8  10      317.28      339.22     25.50 o 
 -14   8  10       11.54      -17.79     17.79 o 
 -12   8  10      905.39      813.87     39.63 o 
 -10   8  10       22.74       41.10     14.77 o 
  -8   8  10     4537.03     4617.13     65.87 o 
  -6   8  10      326.77      327.10     26.44 o 
  -4   8  10      705.32      707.21     45.55 o 
  -2   8  10     3127.67     3128.60     49.02 o 
   0   8  10      200.99      153.97     23.15 o 
   2   8  10      892.61      898.23     31.97 o 
   4   8  10      186.13      188.46     19.02 o 
   6   8  10      968.06      928.42     58.05 o 
   8   8  10      166.07      181.05     22.04 o 
  10   8  10       62.57       76.00     16.52 o 
  12   8  10       72.01       97.91     25.81 o 
 -17   9  10       41.57       96.35     23.58 o 
 -15   9  10       46.02       48.61     50.03 o 
 -13   9  10      181.15      196.24     27.04 o 
 -11   9  10        3.40      -12.19     12.19 o 
  -9   9  10      727.64      718.89     27.12 o 
  -7   9  10       24.72       25.97     20.96 o 
  -5   9  10     3391.22     3331.21     54.01 o 
  -3   9  10      177.19      144.36     17.27 o 
  -1   9  10      860.16      854.41     39.04 o 
   1   9  10     1543.17     1398.16     36.02 o 
   3   9  10       26.47       37.73     16.30 o 
   5   9  10       76.10       81.03     16.85 o 
   7   9  10      524.41      570.31     33.10 o 
   9   9  10     1172.04     1393.87     42.68 o 
  11   9  10      196.20      234.20     21.62 o 
 -16  10  10      157.15      222.28     31.50 o 
 -14  10  10      181.71      189.61     28.47 o 
 -12  10  10      229.18      254.13     21.65 o 
 -10  10  10      394.53      471.69     26.00 o 
  -8  10  10       24.84       23.09     14.47 o 
  -6  10  10      116.60       83.09     15.36 o 
  -4  10  10       44.20       22.10     20.06 o 
  -2  10  10      100.05       88.94     20.48 o 
   0  10  10     5310.80     5008.47    246.43 o 
   2  10  10      841.07      803.77     37.93 o 
   4  10  10      511.43      543.58     35.30 o 
   6  10  10      115.77      153.77     21.39 o 
   8  10  10      206.72      243.12     37.21 o 
  10  10  10        4.68      -22.23     22.71 o 
 -15  11  10      203.79      275.50     32.68 o 
 -13  11  10       23.65       17.02     16.44 o 
 -11  11  10      186.78      202.32     21.48 o 
  -9  11  10     1656.10     1637.37     42.10 o 
  -7  11  10     2860.11     2918.79     53.78 o 
  -5  11  10       27.68        2.39     14.67 o 
  -3  11  10      606.31      550.16     35.30 o 
  -1  11  10      196.84      212.99     25.81 o 
   1  11  10        8.94        2.72     19.52 o 
   3  11  10      432.93      405.81     33.76 o 
   5  11  10     1153.80     1217.82     48.17 o 
   7  11  10      280.51      347.07     48.17 o 
 -14  12  10      337.20      448.39     51.88 o 
 -12  12  10        4.40        9.58     16.73 o 
 -10  12  10        0.09        4.73     21.60 o 
  -8  12  10       38.42       32.13     18.93 o 
  -6  12  10      403.36      370.37     25.20 o 
  -4  12  10       64.36       77.82     23.98 o 
  -2  12  10      179.90      165.97     25.81 o 
   0  12  10        8.11       -5.56     37.06 o 
   2  12  10      326.19      339.23     44.47 o 
   4  12  10       50.42       50.23     23.15 o 
   6  12  10       56.95       55.17     23.15 o 
 -11  13  10      501.84      433.10     28.62 o 
  -9  13  10        0.04       -5.62     16.73 o 
  -7  13  10        1.50        9.61     16.44 o 
  -5  13  10      180.32      245.70     83.38 o 
  -3  13  10      120.77      139.72     44.47 o 
  -1  13  10       10.02        7.41     31.50 o 
   1  13  10      923.07      895.14     44.31 o 
   3  13  10       27.14        2.06     35.20 o 
  -8  14  10      131.18      162.62     46.32 o 
  -6  14  10       19.99       35.11     23.98 o 
  -4  14  10        0.03        4.80     50.03 o 
  -2  14  10       40.80       77.62     23.98 o 
   0  14  10       21.72       59.29     23.15 o 
 -21   1  11      240.36      240.35     20.25 o 
 -19   1  11      360.72      326.30     24.19 o 
 -17   1  11      377.16      324.51     28.82 o 
 -15   1  11     1158.31     1058.23     39.30 o 
 -13   1  11     1399.51     1346.89     48.17 o 
 -11   1  11     1198.00     1343.79     40.55 o 
  -9   1  11      888.50     1013.20     22.33 o 
  -7   1  11     7607.24     7788.07     73.81 o 
  -5   1  11     1432.35     1476.55     25.44 o 
  -3   1  11      490.02      519.64     19.26 o 
  -1   1  11      378.30      421.33     29.95 o 
   1   1  11     1645.85     1852.80     36.40 o 
   3   1  11     9455.45     9250.54    100.41 o 
   5   1  11      122.48       83.01     19.52 o 
   7   1  11        1.18        0.00     25.94 o 
   9   1  11       73.69      130.12     23.58 o 
  11   1  11      144.96      175.06     20.60 o 
  13   1  11      283.57      258.88     37.68 o 
 -20   2  11        5.94      -14.22     14.22 o 
 -18   2  11        0.47       -1.32     15.16 o 
 -16   2  11      459.44      431.91     28.82 o 
 -14   2  11       64.83       83.10     18.34 o 
 -12   2  11     2213.00     2164.21     64.85 o 
 -10   2  11      232.16      237.16     15.69 o 
  -8   2  11      411.37      404.30     16.01 o 
  -6   2  11        5.08        2.57      8.44 o 
  -4   2  11      745.21      732.86     19.58 o 
  -2   2  11     5945.06     6376.04     62.87 o 
   0   2  11      158.16      200.54     35.20 o 
   2   2  11      115.85      126.33     24.09 o 
   4   2  11      428.55      402.45     24.80 o 
   6   2  11     2851.37     2805.02     68.56 o 
   8   2  11      835.67      862.41     37.93 o 
  10   2  11       78.76       33.35     20.96 o 
  12   2  11       64.94       33.65     18.46 o 
  14   2  11      592.31      670.73     44.55 o 
 -21   3  11       91.38       87.69     19.02 o 
 -19   3  11      521.10      508.00     29.04 o 
 -17   3  11     1457.96     1310.20     39.19 o 
 -15   3  11      264.21      210.17     22.16 o 
 -13   3  11       40.45       57.44     18.34 o 
 -11   3  11      392.50      378.22     18.84 o 
  -9   3  11      735.24      747.55     31.85 o 
  -7   3  11      587.35      589.84     19.12 o 
  -5   3  11     4120.20     4274.08     48.02 o 
  -3   3  11       23.25       44.53      9.55 o 
  -1   3  11     2663.99     2555.53     37.60 o 
   1   3  11      485.08      433.56     37.06 o 
   3   3  11      177.04      173.23     16.30 o 
   5   3  11     2802.37     2631.56     46.12 o 
   7   3  11       19.02       35.20     18.34 o 
   9   3  11      562.54      536.73     33.35 o 
  11   3  11      306.22      364.79     28.34 o 
  13   3  11       11.85        2.67     18.46 o 
 -20   4  11       18.27       14.97     20.12 o 
 -18   4  11       27.92       51.28     16.85 o 
 -16   4  11      268.17      245.47     26.20 o 
 -14   4  11      765.40      719.84     34.06 o 
 -12   4  11     2034.66     2038.92     38.06 o 
 -10   4  11        5.89        1.60      9.18 o 
  -8   4  11     1157.39     1204.13     30.49 o 
  -6   4  11      178.24      138.28     12.47 o 
  -4   4  11     4997.13     4657.38     51.55 o 
  -2   4  11        0.18       10.43      8.46 o 
   0   4  11      136.52      103.47     19.52 o 
   2   4  11     7209.42     7404.21     86.99 o 
   4   4  11    16521.51    16506.60    253.65 o 
   6   4  11       95.71       86.36     15.60 o 
   8   4  11      136.31      152.02     23.58 o 
  10   4  11      715.70      717.72     40.77 o 
  12   4  11        1.63      -17.12     17.12 o 
 -19   5  11      199.89      191.40     32.01 o 
 -17   5  11      646.37      609.33     36.40 o 
 -15   5  11     1744.42     1712.32    113.02 o 
 -13   5  11      210.22      170.76     22.23 o 
 -11   5  11       89.16      202.68     53.01 o 
  -9   5  11      152.25      152.16     13.03 o 
  -7   5  11     2807.53     2780.73     45.95 o 
  -5   5  11     4755.42     4734.90     63.17 o 
  -3   5  11     1404.33     1397.37     30.98 o 
  -1   5  11      321.88      294.01     33.35 o 
   1   5  11      128.47       90.92     19.52 o 
   3   5  11      812.93      732.47     27.81 o 
   5   5  11        0.81      -14.15     14.15 o 
   7   5  11       11.12        1.24     14.98 o 
   9   5  11       16.26      -12.35     17.12 o 
  11   5  11       17.14       15.54     17.75 o 
  13   5  11      176.84      210.23     24.19 o 
 -20   6  11        0.44       24.56     17.61 o 
 -18   6  11        3.91       38.10     16.85 o 
 -16   6  11       65.89      114.88     22.16 o 
 -14   6  11        4.97       19.59     17.79 o 
 -12   6  11      575.66      610.58     24.96 o 
 -10   6  11      689.73      684.82     24.24 o 
  -8   6  11      962.09      967.69     28.62 o 
  -6   6  11     3605.06     3678.48     54.28 o 
  -4   6  11     1504.96     1478.89     35.01 o 
  -2   6  11       32.04       32.21     11.39 o 
   0   6  11     4951.28     4864.01     82.51 o 
   2   6  11       65.58       49.66     19.52 o 
   4   6  11      536.36      481.99     31.44 o 
   6   6  11     1774.68     1663.61     73.42 o 
   8   6  11       98.64       80.99     15.67 o 
  10   6  11       14.61       33.64     17.75 o 
  12   6  11      233.71      239.38     31.44 o 
 -19   7  11       66.86       92.39     19.90 o 
 -17   7  11       90.59       89.60     23.58 o 
 -15   7  11       31.83       28.59     20.38 o 
 -13   7  11      133.58      152.86     23.15 o 
 -11   7  11      196.66      172.87     21.27 o 
  -9   7  11      299.54      288.52     19.47 o 
  -7   7  11       66.10       64.89     14.67 o 
  -5   7  11     4841.46     4516.54     62.83 o 
  -3   7  11      808.06      793.72     25.97 o 
  -1   7  11     1541.73     1376.35     43.18 o 
   1   7  11     8093.67     7905.67    117.83 o 
   3   7  11     2410.97     2198.31     56.29 o 
   5   7  11      197.90      234.82     32.64 o 
   7   7  11        3.84       16.92     13.80 o 
   9   7  11       48.87       39.84     14.82 o 
  11   7  11       37.66       76.92     19.90 o 
 -18   8  11        5.76       46.21     22.16 o 
 -16   8  11       57.28       42.49     29.65 o 
 -14   8  11      222.46      207.11     26.20 o 
 -12   8  11      245.37      246.15     20.53 o 
 -10   8  11        2.84        8.01     13.09 o 
  -8   8  11       68.19       61.14     14.22 o 
  -6   8  11      945.10      838.00     32.20 o 
  -4   8  11     1263.97     1220.03     31.39 o 
  -2   8  11       46.28       30.88     19.52 o 
   0   8  11      362.50      357.78     27.42 o 
   2   8  11      270.53      220.35     27.79 o 
   4   8  11      372.85      314.74     27.89 o 
   6   8  11      438.45      423.15     27.04 o 
   8   8  11        2.92       10.09     14.29 o 
  10   8  11       68.38       89.97     17.41 o 
 -17   9  11       48.15       41.69     22.23 o 
 -15   9  11       56.59       76.58     23.15 o 
 -13   9  11       39.49       43.82     15.36 o 
 -11   9  11      237.56      231.10     24.14 o 
  -9   9  11     1827.41     1680.42     51.99 o 
  -7   9  11      471.93      496.85     23.83 o 
  -5   9  11       11.97        9.80     12.83 o 
  -3   9  11     1263.50     1212.98     61.14 o 
  -1   9  11     1501.96     1503.49     51.88 o 
   1   9  11     1140.69      953.28     41.92 o 
   3   9  11      262.74      252.83     22.58 o 
   5   9  11        6.50      -15.60     15.60 o 
   7   9  11       53.98       65.96     18.46 o 
   9   9  11        5.80       -7.74     23.63 o 
 -16  10  11       24.53       21.36     22.16 o 
 -14  10  11      122.39      120.61     25.94 o 
 -12  10  11      132.67      121.66     18.64 o 
 -10  10  11      106.22      120.32     25.74 o 
  -8  10  11      617.96      615.06     28.62 o 
  -6  10  11     1051.10     1020.01     31.70 o 
  -4  10  11      769.65      781.84     38.27 o 
  -2  10  11     1938.20     1720.82     51.05 o 
   0  10  11       12.33       12.97     20.48 o 
   2  10  11      323.07      251.15     50.03 o 
   4  10  11      237.38      208.94     27.42 o 
   6  10  11       15.90       15.42     18.46 o 
   8  10  11       84.95      150.09     23.34 o 
 -15  11  11        0.03        2.62     22.16 o 
 -13  11  11       17.07       11.61     15.06 o 
 -11  11  11      683.43      635.86     30.80 o 
  -9  11  11      192.99      204.23     21.18 o 
  -7  11  11      928.15      913.79     32.53 o 
  -5  11  11       72.46       47.48     20.48 o 
  -3  11  11        4.74        4.94     19.52 o 
  -1  11  11        6.13        4.45     18.50 o 
   1  11  11       31.65       22.73     35.20 o 
   3  11  11     1124.28     1010.42     44.31 o 
   5  11  11       70.27       52.75     22.16 o 
   7  11  11       78.71       81.32     33.35 o 
 -12  12  11      446.20      551.54     33.05 o 
 -10  12  11      149.58      157.55     20.13 o 
  -8  12  11       32.35       47.02     17.61 o 
  -6  12  11       43.18       45.83     23.98 o 
  -4  12  11     1289.09     1388.02     50.64 o 
  -2  12  11       92.01      128.36     24.09 o 
   0  12  11      130.28      183.36     26.68 o 
   2  12  11       49.54       75.55     51.88 o 
   4  12  11        1.44       13.59     23.15 o 
 -11  13  11      188.79      198.82     35.24 o 
  -9  13  11       98.19       76.58     21.25 o 
  -7  13  11      363.63      426.38     87.08 o 
  -5  13  11      339.53      421.72     35.57 o 
  -3  13  11        1.07      -22.23     22.23 o 
  -1  13  11       26.27       22.23     29.65 o 
   1  13  11      268.32      292.51     32.05 o 
   3  13  11        0.51       -8.44     21.88 o 
  -6  14  11        0.38      -19.84     21.25 o 
  -4  14  11       56.93       95.28     26.68 o 
  -2  14  11      229.00      235.23     51.88 o 
 -20   0  12      340.47      478.03     48.17 o 
 -18   0  12     3103.34     2716.26     92.64 o 
 -16   0  12       75.68       88.94     25.94 o 
 -14   0  12     3746.75     3394.40     96.35 o 
 -12   0  12    29363.56    29697.31    507.68 o 
 -10   0  12     2546.20     2438.53    101.91 o 
  -8   0  12     2167.77     2323.39     48.00 o 
  -6   0  12      198.71      235.08     19.52 o 
  -4   0  12     1685.57     1754.58     63.00 o 
  -2   0  12      304.26      307.08     20.96 o 
   0   0  12     6658.04     6729.51    129.70 o 
   2   0  12      187.42      226.48     37.06 o 
   6   0  12     3988.31     4202.24    111.17 o 
   8   0  12       61.46       14.82     25.94 o 
  10   0  12        3.65       14.82     29.65 o 
  12   0  12      455.37      489.98     63.00 o 
 -21   1  12       92.93      105.02     23.58 o 
 -19   1  12       46.32       -1.85     18.34 o 
 -17   1  12        0.35       11.12     24.09 o 
 -15   1  12      649.58      587.88     30.05 o 
 -13   1  12       96.77       90.50     19.52 o 
 -11   1  12      128.59      117.61     13.44 o 
  -9   1  12      413.51      358.78     16.01 o 
  -7   1  12     1074.09     1109.68     24.32 o 
  -5   1  12     2286.24     2215.36     32.31 o 
  -3   1  12     4084.07     3683.12     43.98 o 
  -1   1  12     2597.36     2637.93     34.97 o 
   1   1  12     1150.52     1076.89     29.37 o 
   3   1  12       10.51       17.23     13.45 o 
   5   1  12       50.60       49.90     29.65 o 
   7   1  12      378.46      350.98     28.82 o 
   9   1  12     1066.95     1071.99     46.32 o 
  11   1  12      144.48      165.11     25.81 o 
  13   1  12      107.02      125.04     26.43 o 
 -20   2  12        0.27       17.79     19.52 o 
 -18   2  12       46.95       14.82     38.91 o 
 -16   2  12       71.58       70.41     18.34 o 
 -14   2  12     5328.78     5079.48     90.37 o 
 -12   2  12      775.57      836.32     34.06 o 
 -10   2  12     1705.68     1636.89     32.09 o 
  -8   2  12      116.61      108.98     11.78 o 
  -6   2  12     1387.53     1396.40     26.73 o 
  -4   2  12     1495.73     1226.58     25.22 o 
  -2   2  12     4203.90     4305.13     49.26 o 
   0   2  12      247.67      254.62     16.68 o 
   2   2  12      137.84      143.42     16.30 o 
   4   2  12     3094.11     2978.65     83.68 o 
   6   2  12      329.98      352.20     28.82 o 
   8   2  12      269.66      265.60     27.42 o 
  10   2  12      119.36      167.69     37.06 o 
  12   2  12       45.53      123.70     21.39 o 
 -21   3  12        9.65       42.07     22.16 o 
 -19   3  12        2.88        7.41     18.34 o 
 -17   3  12     1592.49     1556.10     59.29 o 
 -15   3  12      607.51      556.07     34.06 o 
 -13   3  12       11.31        3.71     25.94 o 
 -11   3  12      679.67      655.99     38.45 o 
  -9   3  12      730.54      744.89     21.92 o 
  -7   3  12     1400.74     1415.18     31.56 o 
  -5   3  12     1353.28     1438.83     27.33 o 
  -3   3  12     2067.12     2122.64     33.10 o 
  -1   3  12      593.29      561.82     23.92 o 
   1   3  12     1191.36     1167.55     32.76 o 
   3   3  12     1590.83     1531.01     37.42 o 
   5   3  12      682.58      597.44     27.04 o 
   7   3  12      148.42      147.17     24.79 o 
   9   3  12        8.70       20.38     24.09 o 
  11   3  12       36.24       53.36     18.46 o 
  13   3  12      467.70      474.80     31.33 o 
 -20   4  12      488.48      431.44     35.30 o 
 -18   4  12       34.94       41.26     20.38 o 
 -16   4  12       54.28       83.03     19.52 o 
 -14   4  12      343.61      294.89     26.20 o 
 -12   4  12     1953.13     1900.29     37.60 o 
 -10   4  12       73.82       68.83     11.11 o 
  -8   4  12      287.78      368.04     16.81 o 
  -6   4  12        2.14        8.58     10.35 o 
  -4   4  12      329.39      339.37     15.57 o 
  -2   4  12      302.75      275.18     14.56 o 
   0   4  12       12.55       17.36     14.15 o 
   2   4  12      568.26      608.78     26.33 o 
   4   4  12       25.37       25.62     16.52 o 
   6   4  12      342.37      270.50     20.60 o 
   8   4  12       29.29       27.92     19.52 o 
  10   4  12      111.23      128.68     21.39 o 
  12   4  12       33.44       -0.15     18.46 o 
 -19   5  12      238.29      226.99     27.42 o 
 -17   5  12       30.76       45.70     19.52 o 
 -15   5  12      182.71      145.58     23.58 o 
 -13   5  12       21.28       33.88     17.79 o 
 -11   5  12       22.77       20.19     12.48 o 
  -9   5  12      273.74      283.03     15.57 o 
  -7   5  12      830.19      832.30     23.17 o 
  -5   5  12     3245.28     3297.92     43.47 o 
  -3   5  12     3901.27     3766.40     46.56 o 
  -1   5  12     3080.23     3015.33     49.71 o 
   1   5  12      971.28      883.56     30.33 o 
   3   5  12     1173.93     1149.23     65.40 o 
   5   5  12     1487.31     1371.30     35.61 o 
   7   5  12      640.97      609.06     27.81 o 
   9   5  12      883.61      935.06     56.19 o 
  11   5  12       27.94       -7.70     17.75 o 
 -20   6  12      183.55      223.72     33.35 o 
 -18   6  12      181.21      211.09     27.42 o 
 -16   6  12     1390.14     1322.04     92.64 o 
 -14   6  12       27.41       -5.70     22.23 o 
 -12   6  12     2417.13     2373.23     61.64 o 
 -10   6  12      670.30      715.67     29.42 o 
  -8   6  12      988.55     1028.31     31.20 o 
  -6   6  12     8089.49     8412.42     97.89 o 
  -4   6  12     1181.19     1248.03     49.10 o 
  -2   6  12      415.91      386.04     40.76 o 
   0   6  12      389.80      451.33     30.05 o 
   2   6  12     1784.74     1810.33     39.90 o 
   4   6  12      491.93      476.27     26.33 o 
   6   6  12      661.76      609.37     37.17 o 
   8   6  12       78.49       56.33     18.46 o 
  10   6  12       76.96       88.14     20.60 o 
 -19   7  12       92.96      105.49     27.79 o 
 -17   7  12       27.12       10.13     19.52 o 
 -15   7  12       20.56       26.93     19.52 o 
 -13   7  12      252.21      267.06     27.42 o 
 -11   7  12      142.03      115.98     20.35 o 
  -9   7  12      224.95      233.00     18.30 o 
  -7   7  12      847.28      904.86     43.83 o 
  -5   7  12     1125.93     1088.10     38.11 o 
  -3   7  12      477.02      549.38     33.76 o 
  -1   7  12      394.83      324.02     40.76 o 
   1   7  12      767.34      771.10     55.59 o 
   3   7  12        0.16      -14.82     22.23 o 
   5   7  12      181.43      248.27     19.39 o 
   7   7  12      576.86      540.29     24.96 o 
   9   7  12      133.79      102.32     19.90 o 
  11   7  12      145.61      154.02     23.34 o 
 -18   8  12      160.93      165.49     27.42 o 
 -16   8  12      153.35      140.17     26.20 o 
 -14   8  12      216.87      275.21     30.05 o 
 -12   8  12     1944.09     1893.63     41.82 o 
 -10   8  12      877.57      896.62     41.96 o 
  -8   8  12      474.36      510.86     24.24 o 
  -6   8  12      271.25      302.37     20.53 o 
  -4   8  12     7003.34     7080.96    112.31 o 
  -2   8  12      259.17      246.26     25.81 o 
   0   8  12      435.98      405.19     30.05 o 
   2   8  12      434.13      443.99     32.68 o 
   4   8  12     1872.85     1729.81     92.41 o 
   6   8  12        0.67       -8.40     13.80 o 
   8   8  12      189.29      232.17     20.25 o 
  10   8  12      562.95      613.61     33.35 o 
 -17   9  12      168.49      140.56     27.42 o 
 -15   9  12       44.05       51.44     24.09 o 
 -13   9  12      160.09      134.50     18.30 o 
 -11   9  12     1168.67     1181.88     34.14 o 
  -9   9  12        0.07       -4.38     15.01 o 
  -7   9  12      813.51      851.99     34.14 o 
  -5   9  12      561.57      524.97     33.76 o 
  -3   9  12       23.78       14.08     19.52 o 
  -1   9  12     3705.70     3628.73     75.85 o 
   1   9  12       86.18       45.29     42.62 o 
   3   9  12       61.71       33.47     20.94 o 
   5   9  12      301.89      357.63     27.51 o 
   7   9  12      548.20      646.40     32.61 o 
   9   9  12        0.76       14.66     16.52 o 
 -16  10  12        3.07       31.17     22.16 o 
 -14  10  12       56.94       70.82     23.15 o 
 -12  10  12      168.18      143.70     18.96 o 
 -10  10  12     1549.12     1480.56     38.66 o 
  -8  10  12      279.80      291.71     22.37 o 
  -6  10  12       70.89       73.02     22.16 o 
  -4  10  12      739.39      612.77     36.40 o 
  -2  10  12      310.74      266.50     28.47 o 
   0  10  12       39.41       30.08     21.25 o 
   2  10  12      375.07      369.27     35.20 o 
   4  10  12       40.90       61.76     23.15 o 
   6  10  12      290.90      362.15     27.04 o 
   8  10  12       60.48       63.18     25.81 o 
 -13  11  12     2218.68     2152.65     84.81 o 
 -11  11  12       98.96      121.85     18.96 o 
  -9  11  12      141.22      152.31     20.13 o 
  -7  11  12        2.97       30.26     21.88 o 
  -5  11  12      461.02      435.11     34.72 o 
  -3  11  12      990.03      962.43     41.68 o 
  -1  11  12      164.21      162.28     25.81 o 
   1  11  12      270.55      248.45     28.47 o 
   3  11  12      304.05      309.14     50.03 o 
   5  11  12       69.98      111.15     27.42 o 
 -12  12  12       24.08       47.80     17.88 o 
 -10  12  12      150.91      124.35     23.19 o 
  -8  12  12       41.70       24.20     21.25 o 
  -6  12  12        0.03       28.62     21.88 o 
  -4  12  12      258.24      188.50     27.42 o 
  -2  12  12      271.86      268.98     31.12 o 
   0  12  12       21.90       22.23     21.25 o 
   2  12  12      136.66      158.75     29.37 o 
   4  12  12      101.08       71.15     42.62 o 
  -9  13  12       13.78       26.68     24.67 o 
  -7  13  12        0.65       42.99     24.67 o 
  -5  13  12       35.99       60.03     33.35 o 
  -3  13  12      119.48       95.98     26.68 o 
  -1  13  12        5.68       15.41     23.98 o 
   1  13  12       39.38       -8.78     44.47 o 
 -21   1  13       16.81       -7.41     18.34 o 
 -19   1  13       66.98       88.72     22.16 o 
 -17   1  13      114.99      162.76     27.79 o 
 -15   1  13      378.91      325.50     27.42 o 
 -13   1  13     3612.02     3601.09     72.02 o 
 -11   1  13      203.83      191.90     16.18 o 
  -9   1  13        0.45        3.97     13.91 o 
  -7   1  13     2354.45     2343.12     35.13 o 
  -5   1  13     1122.63     1111.34     25.44 o 
  -3   1  13      820.05      914.83     23.73 o 
  -1   1  13      134.69      140.03     13.43 o 
   1   1  13     2120.95     2131.35     40.29 o 
   3   1  13     1289.88     1224.95     41.92 o 
   5   1  13     1768.70     1659.13     63.00 o 
   7   1  13        0.16       -7.41     18.34 o 
   9   1  13       35.87       48.17     20.96 o 
  11   1  13      546.83      616.25     75.97 o 
 -20   2  13      590.48      538.24     36.68 o 
 -18   2  13      510.83      472.28     35.20 o 
 -16   2  13        4.86      -20.52     25.94 o 
 -14   2  13        4.78        0.62     18.53 o 
 -12   2  13       15.38       41.62     16.88 o 
 -10   2  13      397.58      373.17     20.33 o 
  -8   2  13       77.46       59.54     11.78 o 
  -6   2  13      347.99      369.62     16.52 o 
  -4   2  13      690.13      719.68     21.84 o 
  -2   2  13     4813.04     4857.71     54.43 o 
   0   2  13     2004.11     1902.19     38.96 o 
   2   2  13      596.86      567.57     25.67 o 
   4   2  13     6204.35     5939.42     96.95 o 
   6   2  13       20.33       18.53     20.96 o 
   8   2  13      333.82      413.75     51.88 o 
  10   2  13       83.14       70.41     23.58 o 
  12   2  13        2.65      -23.44     23.44 o 
 -21   3  13       26.45       50.35     25.94 o 
 -19   3  13       29.17       18.53     18.53 o 
 -17   3  13     1236.86     1159.27     43.18 o 
 -15   3  13      697.49      761.37     61.14 o 
 -13   3  13      237.74      192.63     61.14 o 
 -11   3  13      267.46      274.45     18.30 o 
  -9   3  13      257.39      245.85     16.58 o 
  -7   3  13     3665.92     3755.52     47.02 o 
  -5   3  13     3636.13     3649.82     65.17 o 
  -3   3  13        3.35       11.97      9.96 o 
  -1   3  13     7849.34     7819.32     92.00 o 
   1   3  13      924.54      903.45     30.62 o 
   3   3  13     2108.60     2061.18     42.68 o 
   5   3  13       32.25       22.23     20.96 o 
   7   3  13       25.76       22.23     20.96 o 
   9   3  13       54.69       17.22     22.16 o 
  11   3  13      486.57      544.41     35.01 o 
 -20   4  13      297.87      271.88     30.05 o 
 -18   4  13        2.37        1.85     18.34 o 
 -16   4  13       13.23      -15.08     15.08 o 
 -14   4  13      418.75      406.78     55.59 o 
 -12   4  13     2113.86     2059.93     40.26 o 
 -10   4  13     1068.61     1069.19     37.98 o 
  -8   4  13     1496.10     1510.12     29.70 o 
  -6   4  13     5216.53     5323.60     59.88 o 
  -4   4  13      231.89      213.98     14.20 o 
  -2   4  13     2857.62     2817.49     49.89 o 
   0   4  13     4050.28     3987.35     64.63 o 
   2   4  13      195.07      152.24     19.26 o 
   4   4  13     2314.41     2012.15     42.68 o 
   6   4  13      113.41       68.01     22.16 o 
   8   4  13      369.07      329.24     30.05 o 
  10   4  13       62.23       92.64     21.39 o 
 -19   5  13       73.29       74.55     22.16 o 
 -17   5  13      293.15      322.69     51.88 o 
 -15   5  13     1458.48     1315.52     70.41 o 
 -13   5  13       93.77       96.87     20.48 o 
 -11   5  13      188.78      178.16     17.27 o 
  -9   5  13     4774.03     4742.64     56.06 o 
  -7   5  13       53.31       30.73     11.28 o 
  -5   5  13      285.86      294.64     16.27 o 
  -3   5  13     2414.09     2333.94     44.08 o 
  -1   5  13      194.97      212.61     20.60 o 
   1   5  13     1861.92     1779.86     57.91 o 
   3   5  13     2237.14     2065.70     48.53 o 
   5   5  13       13.59       17.64     16.07 o 
   7   5  13      371.32      402.92     42.62 o 
   9   5  13      674.22      633.60     35.83 o 
  11   5  13      334.46      301.98     27.65 o 
 -18   6  13       95.00      107.65     24.79 o 
 -16   6  13        4.97      -14.82     18.34 o 
 -14   6  13        0.17        3.14     16.88 o 
 -12   6  13      699.12      710.63     27.65 o 
 -10   6  13     6026.94     5941.64     69.95 o 
  -8   6  13     1049.21     1087.13     41.58 o 
  -6   6  13       67.94       67.55     12.47 o 
  -4   6  13      254.56      238.48     14.83 o 
  -2   6  13       75.19       78.56     16.85 o 
   0   6  13      569.71      556.72     35.14 o 
   2   6  13       11.72       22.07     16.30 o 
   4   6  13        7.01        8.93     16.30 o 
   6   6  13        8.82        8.65     17.12 o 
   8   6  13      421.09      510.18     30.62 o 
  10   6  13      376.15      423.44     29.95 o 
 -19   7  13        0.08       22.23     25.94 o 
 -17   7  13      479.98      576.27     59.29 o 
 -15   7  13      574.98      668.01     37.39 o 
 -13   7  13      559.12      587.97     36.40 o 
 -11   7  13      893.08      853.68     34.61 o 
  -9   7  13      375.07      360.37     22.05 o 
  -7   7  13     1237.32     1226.70     57.68 o 
  -5   7  13     1318.62     1197.08     33.02 o 
  -3   7  13      205.72      202.38     26.20 o 
  -1   7  13     1536.59     1572.04     48.42 o 
   1   7  13       12.11      -19.52     19.52 o 
   3   7  13      139.53      119.47     19.02 o 
   5   7  13      277.16      180.87     20.60 o 
   7   7  13       66.04       63.57     17.09 o 
   9   7  13       25.43       27.35     19.90 o 
 -18   8  13      525.63      490.22     48.17 o 
 -16   8  13        9.96       33.35     20.96 o 
 -14   8  13      202.25      161.07     24.79 o 
 -12   8  13       54.79       70.33     17.49 o 
 -10   8  13      482.85      512.86     26.00 o 
  -8   8  13     1052.07      997.27     44.65 o 
  -6   8  13      103.71       82.02     15.69 o 
  -4   8  13        2.87      -28.59     31.50 o 
  -2   8  13        0.76        0.69     20.48 o 
   0   8  13      122.58       47.08     22.16 o 
   2   8  13      837.07      794.42     39.30 o 
   4   8  13      256.71      231.46     26.21 o 
   6   8  13      255.89      294.05     21.72 o 
   8   8  13      330.27      348.19     27.65 o 
 -17   9  13       12.61       21.41     25.94 o 
 -15   9  13       91.32      145.87     44.47 o 
 -13   9  13      726.40      776.90     31.20 o 
 -11   9  13      221.37      220.22     23.08 o 
  -9   9  13     1077.80     1169.14     34.32 o 
  -7   9  13     1258.08     1220.89     34.54 o 
  -5   9  13     2417.29     2291.00     60.10 o 
  -3   9  13     2260.54     2121.69     64.85 o 
  -1   9  13      381.55      314.85     33.35 o 
   1   9  13        9.16       42.94     22.16 o 
   3   9  13       14.16        9.26     16.30 o 
   5   9  13      615.56      719.96     34.10 o 
   7   9  13        0.90       11.58     16.52 o 
 -14  10  13      113.79      119.58     25.81 o 
 -12  10  13      216.33      199.20     20.83 o 
 -10  10  13        0.06       12.20     15.60 o 
  -8  10  13       25.77       21.33     15.06 o 
  -6  10  13      825.23      920.53     42.70 o 
  -4  10  13     1244.25     1227.13     46.95 o 
  -2  10  13      787.45      653.37     75.97 o 
   0  10  13        0.50        2.32     20.48 o 
   2  10  13       48.29       27.17     23.15 o 
   4  10  13      346.86      433.31     36.40 o 
   6  10  13       88.01       77.51     24.53 o 
 -13  11  13       17.94       52.93     18.60 o 
 -11  11  13      146.54      141.96     20.83 o 
  -9  11  13     1179.85     1340.40     39.47 o 
  -7  11  13     1480.57     1433.94     74.11 o 
  -5  11  13     1410.95     1303.45     50.64 o 
  -3  11  13       38.88       49.41     23.15 o 
  -1  11  13       72.68       76.45     23.98 o 
   1  11  13       74.26      129.51     68.56 o 
   3  11  13     1047.15     1114.34     83.38 o 
   5  11  13       19.86        0.59     24.79 o 
 -12  12  13      218.59      279.20     27.42 o 
 -10  12  13       20.80       23.10     17.27 o 
  -8  12  13      138.04      148.28     33.35 o 
  -6  12  13        6.30      -31.83     38.91 o 
  -4  12  13       24.05       39.94     23.15 o 
  -2  12  13       22.66       22.23     23.98 o 
   0  12  13      229.65      214.22     28.47 o 
   2  12  13      192.36      200.21     31.12 o 
  -7  13  13      172.52      144.16     29.37 o 
  -5  13  13       28.82      -10.71     21.88 o 
  -3  13  13        0.14       19.70     23.98 o 
  -1  13  13      382.08      348.47     35.57 o 
 -20   0  14      565.44      559.56     51.88 o 
 -18   0  14      705.95      652.20     51.88 o 
 -16   0  14      247.33      222.34     37.06 o 
 -14   0  14      386.34      370.57     40.76 o 
 -12   0  14     7536.42     7326.13    163.05 o 
 -10   0  14     2068.80     2004.27     46.95 o 
  -8   0  14      331.94      271.54     27.79 o 
  -6   0  14     2869.43     2885.07     57.65 o 
  -4   0  14     1650.34     1576.82     41.92 o 
  -2   0  14      956.82      983.20     37.39 o 
   0   0  14      262.18      190.14     20.48 o 
   2   0  14     2263.61     2297.52     81.52 o 
   4   0  14     5194.81     5002.67    125.99 o 
   6   0  14      231.73      163.05     33.35 o 
   8   0  14       99.72      114.88     37.06 o 
  10   0  14        7.41      -14.82     29.65 o 
 -21   1  14        2.70      -16.88     16.88 o 
 -19   1  14      641.97      653.23     39.30 o 
 -17   1  14     1467.10     1289.75     44.55 o 
 -15   1  14      528.79      524.37     37.06 o 
 -13   1  14     3792.13     3568.14     72.02 o 
 -11   1  14     3763.85     3647.59     55.01 o 
  -9   1  14     1184.77     1223.40     27.20 o 
  -7   1  14      837.43      786.14     23.58 o 
  -5   1  14     1493.48     1346.53     51.88 o 
  -3   1  14      112.10      117.46     15.51 o 
  -1   1  14     1145.30     1030.65     24.84 o 
   1   1  14     3076.48     2970.46     60.10 o 
   3   1  14     2361.43     2290.16     57.65 o 
   5   1  14      227.27      268.53     27.42 o 
   7   1  14       15.56       -8.89     22.23 o 
   9   1  14       10.81       31.50     20.96 o 
  11   1  14      330.79      359.79     34.06 o 
 -20   2  14      382.20      301.85     68.56 o 
 -18   2  14      305.70      283.39     28.82 o 
 -16   2  14     1804.11     1637.73     51.05 o 
 -14   2  14     1130.04     1102.69     41.92 o 
 -12   2  14      596.43      667.76     34.06 o 
 -10   2  14      571.51      587.53     20.80 o 
  -8   2  14     2178.44     2185.67     35.50 o 
  -6   2  14     2638.08     2549.35     37.36 o 
  -4   2  14      195.66      229.34     15.46 o 
  -2   2  14      208.75      236.69     19.26 o 
   0   2  14      913.38      954.39     31.95 o 
   2   2  14     2033.93     2036.15     41.81 o 
   4   2  14     1555.54     1476.27     48.42 o 
   6   2  14        0.07      -16.80     29.65 o 
   8   2  14      240.28      256.40     33.35 o 
  10   2  14       38.39        9.26     23.58 o 
 -19   3  14      178.66      126.33     44.47 o 
 -17   3  14        8.25       21.74     19.52 o 
 -15   3  14        2.60       -3.71     22.23 o 
 -13   3  14       22.65       40.76     18.34 o 
 -11   3  14       17.16       11.82     11.98 o 
  -9   3  14        6.22        9.78     10.55 o 
  -7   3  14     2572.54     2606.11     38.56 o 
  -5   3  14       80.32       76.27     13.03 o 
  -3   3  14      110.60      130.60     12.82 o 
  -1   3  14     2785.44     2779.14     50.60 o 
   1   3  14       52.41       20.38     23.15 o 
   3   3  14     1169.76     1082.48     33.47 o 
   5   3  14     1186.58     1070.25     44.31 o 
   7   3  14      299.11      296.01     31.44 o 
   9   3  14      170.79      212.53     35.20 o 
  11   3  14       44.61       10.32     43.86 o 
 -20   4  14      381.27      391.16     35.30 o 
 -18   4  14       23.26       44.47     25.94 o 
 -16   4  14      263.50      189.06     26.20 o 
 -14   4  14      184.88      207.00     24.79 o 
 -12   4  14      964.52      971.21     28.86 o 
 -10   4  14      658.79      656.67     22.18 o 
  -8   4  14      734.28      742.83     22.88 o 
  -6   4  14        0.25       -9.70      9.70 o 
  -4   4  14      272.16      318.53     16.80 o 
  -2   4  14      519.74      547.44     30.33 o 
   0   4  14       39.91       33.83     21.08 o 
   2   4  14     1088.96     1067.34     34.10 o 
   4   4  14      187.07      195.41     26.20 o 
   6   4  14        1.34       -8.50     50.03 o 
   8   4  14      348.45      287.07     31.44 o 
  10   4  14      583.92      646.24     34.90 o 
 -19   5  14       90.63      160.72     26.20 o 
 -17   5  14        1.69       -3.71     18.34 o 
 -15   5  14      148.95      127.43     22.16 o 
 -13   5  14       83.87       99.64     20.96 o 
 -11   5  14       18.63        9.74     15.17 o 
  -9   5  14      536.58      599.05     22.45 o 
  -7   5  14      236.93      254.21     16.27 o 
  -5   5  14      531.92      596.30     21.29 o 
  -3   5  14     1612.17     1746.84     44.20 o 
  -1   5  14     1582.28     1617.99     52.08 o 
   1   5  14       71.78      104.86     18.46 o 
   3   5  14      741.01      785.97     31.33 o 
   5   5  14        3.13      -16.68     20.96 o 
   7   5  14      290.49      267.82     48.17 o 
   9   5  14       58.53       60.53     21.39 o 
 -18   6  14      294.68      281.14     70.41 o 
 -16   6  14      202.73      208.99     27.42 o 
 -14   6  14       54.29       37.80     19.52 o 
 -12   6  14       25.31       30.99     13.89 o 
 -10   6  14       12.90        2.77     11.11 o 
  -8   6  14      276.24      268.30     16.27 o 
  -6   6  14      268.30      287.31     19.29 o 
  -4   6  14       27.36        6.95     14.67 o 
  -2   6  14     1221.77     1135.00     57.40 o 
   0   6  14       56.55       65.24     17.75 o 
   2   6  14       30.64       15.82     27.71 o 
   4   6  14       39.68       27.42     18.46 o 
   6   6  14      312.95      247.56     28.82 o 
   8   6  14      282.06      310.96     26.33 o 
 -17   7  14      833.35      816.36     43.18 o 
 -15   7  14      350.40      408.22     34.06 o 
 -13   7  14      128.26      120.78     50.03 o 
 -11   7  14      755.30      804.73     43.53 o 
  -9   7  14      951.27      969.72     26.94 o 
  -7   7  14       52.02       58.60     12.13 o 
  -5   7  14     1316.52     1250.17     35.87 o 
  -3   7  14      968.34      962.70     33.35 o 
  -1   7  14        4.58      -10.31     15.60 o 
   1   7  14      550.11      497.67     37.82 o 
   3   7  14     2410.07     2277.29     49.11 o 
   5   7  14       91.87      115.81     20.60 o 
   7   7  14      232.99      229.81     23.53 o 
 -16   8  14      460.55      487.04     36.40 o 
 -14   8  14      168.81      174.29     48.17 o 
 -12   8  14     1296.28     1355.74     36.74 o 
 -10   8  14      164.57      166.31     18.64 o 
  -8   8  14       54.23       38.59     15.06 o 
  -6   8  14      284.37      267.63     29.37 o 
  -4   8  14      890.42      852.90     50.03 o 
  -2   8  14      143.82      142.02     26.20 o 
   0   8  14        2.60       -3.71     31.50 o 
   2   8  14       16.88       55.59     17.75 o 
   4   8  14      826.47      775.06     29.36 o 
   6   8  14      550.62      498.52     26.37 o 
   8   8  14       28.80       20.38     35.20 o 
 -15   9  14      332.44      373.72     34.72 o 
 -13   9  14      587.79      700.23     40.05 o 
 -11   9  14       10.77       28.51     14.47 o 
  -9   9  14     1551.33     1467.80     67.17 o 
  -7   9  14      662.80      602.55     64.85 o 
  -5   9  14      384.01      425.37     34.72 o 
  -3   9  14      472.13      456.87     33.76 o 
  -1   9  14       13.70      -20.48     20.48 o 
   1   9  14      355.17      313.50     31.12 o 
   3   9  14        5.02       23.23     19.85 o 
   5   9  14      113.35      150.94     19.39 o 
 -14  10  14      815.09      906.72     44.31 o 
 -12  10  14      506.29      524.08     32.69 o 
 -10  10  14       14.68       40.76     16.44 o 
  -8  10  14      938.51      950.86     44.31 o 
  -6  10  14     1438.77     1431.82     50.64 o 
  -4  10  14      213.92      186.98     31.50 o 
  -2  10  14        1.09      -21.25     21.25 o 
   0  10  14      604.69      650.56     40.76 o 
   2  10  14      647.76      771.21     94.49 o 
   4  10  14      388.15      443.48     46.32 o 
 -13  11  14      660.11      695.03     32.97 o 
 -11  11  14      466.29      405.85     26.80 o 
  -9  11  14       92.29       87.64     24.67 o 
  -7  11  14        2.24      -21.25     21.25 o 
  -5  11  14      353.00      323.23     38.91 o 
  -3  11  14        9.68       16.57     29.65 o 
  -1  11  14        6.58       -6.98     21.25 o 
   1  11  14       17.69       24.27     25.81 o 
   3  11  14      140.93       63.67     28.47 o 
 -10  12  14      100.83      109.06     29.65 o 
  -8  12  14      172.22      179.45     30.15 o 
  -6  12  14       49.38      102.17     26.68 o 
  -4  12  14      127.58      127.50     26.68 o 
  -2  12  14      118.43      125.52     27.79 o 
   0  12  14      145.85      197.14     31.12 o 
 -19   1  15      790.10      787.23     40.55 o 
 -17   1  15      221.67      281.01     27.42 o 
 -15   1  15       75.80       67.89     29.65 o 
 -13   1  15     1366.49     1254.73     43.18 o 
 -11   1  15       19.72       28.16     14.32 o 
  -9   1  15      410.61      429.88     19.39 o 
  -7   1  15      182.59      163.93     14.82 o 
  -5   1  15     2156.89     2081.86     35.13 o 
  -3   1  15        5.17       -5.38     11.50 o 
  -1   1  15     1865.22     1823.16     39.06 o 
   1   1  15     1012.40     1033.89     66.70 o 
   3   1  15      435.18      503.20     63.00 o 
   5   1  15       73.44       63.00     23.58 o 
   7   1  15      609.01      504.65     36.68 o 
   9   1  15      160.10      133.75     28.82 o 
 -20   2  15        1.38        7.41     20.96 o 
 -18   2  15        8.79        7.41     40.76 o 
 -16   2  15      200.44      194.57     26.20 o 
 -14   2  15      416.04      331.92     28.82 o 
 -12   2  15     2996.03     2997.68     66.78 o 
 -10   2  15     1529.19     1470.20     29.83 o 
  -8   2  15        0.12      -11.25     11.25 o 
  -6   2  15     3917.94     3861.56     49.92 o 
  -4   2  15       82.78       88.40     13.15 o 
  -2   2  15     1573.03     1709.97     53.67 o 
   0   2  15      141.12      154.44     19.02 o 
   2   2  15        7.93       -5.68     19.52 o 
   4   2  15      264.00      227.77     27.42 o 
   6   2  15      241.86      237.08     28.82 o 
   8   2  15      647.62      675.43     41.92 o 
  10   2  15      162.23      161.29     29.65 o 
 -19   3  15      162.60      207.08     27.42 o 
 -17   3  15        8.48       23.96     19.52 o 
 -15   3  15     1370.84     1229.45     59.29 o 
 -13   3  15     1308.21     1265.92     72.26 o 
 -11   3  15      863.80      910.03     71.12 o 
  -9   3  15       45.34       38.54     11.78 o 
  -7   3  15      767.64      729.44     31.56 o 
  -5   3  15     2316.37     2233.58     36.17 o 
  -3   3  15     1408.26     1573.58     38.39 o 
  -1   3  15       87.78      145.84     18.46 o 
   1   3  15       94.16      151.04     22.50 o 
   3   3  15        6.90      -19.52     19.52 o 
   5   3  15      883.31      709.08     70.41 o 
   7   3  15      188.97      175.50     42.62 o 
   9   3  15        1.69      -18.96     22.16 o 
 -20   4  15      471.43      434.36     36.68 o 
 -18   4  15        3.08       34.66     22.16 o 
 -16   4  15      583.78      580.70     46.32 o 
 -14   4  15      645.03      698.79     36.40 o 
 -12   4  15      619.27      601.68     33.76 o 
 -10   4  15     3247.70     3198.56     44.39 o 
  -8   4  15     1617.67     1739.64     32.56 o 
  -6   4  15      707.26      712.89     24.74 o 
  -4   4  15     2083.89     1876.33     41.94 o 
  -2   4  15     1042.65     1019.54     65.62 o 
   0   4  15     1750.19     1523.88     39.19 o 
   2   4  15      291.09      278.98     24.19 o 
   4   4  15        4.60        2.32     20.48 o 
   6   4  15      566.76      545.02     57.44 o 
   8   4  15      379.07      333.68     34.06 o 
 -19   5  15        4.62      -19.52     19.52 o 
 -17   5  15       67.18       73.34     33.35 o 
 -15   5  15      544.96      578.36     37.93 o 
 -13   5  15      759.59      708.73     36.40 o 
 -11   5  15      555.14      571.67     26.43 o 
  -9   5  15       32.31       38.17     12.84 o 
  -7   5  15        5.81       17.77     11.50 o 
  -5   5  15     4039.71     3859.69     61.75 o 
  -3   5  15      374.76      363.72     30.70 o 
  -1   5  15     1067.05     1064.73     55.31 o 
   1   5  15      911.87      992.37     42.62 o 
   3   5  15       65.38       57.58     17.75 o 
   5   5  15      678.55      684.78     40.55 o 
   7   5  15      487.49      393.34     37.06 o 
   9   5  15       44.74       45.70     21.39 o 
 -18   6  15       38.77       47.08     22.16 o 
 -16   6  15      134.78      161.22     26.20 o 
 -14   6  15     1159.24     1064.97     43.18 o 
 -12   6  15       34.07       49.36     15.06 o 
 -10   6  15      105.14      129.22     17.61 o 
  -8   6  15       89.68       91.91     13.64 o 
  -6   6  15      136.45      141.92     18.46 o 
  -4   6  15       42.32       11.60     15.60 o 
  -2   6  15     5654.72     5349.79     76.96 o 
   0   6  15      755.16      696.59     36.70 o 
   2   6  15     1061.82      940.69     34.90 o 
   4   6  15      373.79      320.28     35.44 o 
   6   6  15      350.17      433.02     46.32 o 
   8   6  15       67.04       43.51     21.18 o 
 -17   7  15        6.04       52.97     22.16 o 
 -15   7  15      581.52      679.07     40.05 o 
 -13   7  15     1772.16     1754.82     54.84 o 
 -11   7  15       13.04       32.00     13.89 o 
  -9   7  15      486.40      488.57     22.18 o 
  -7   7  15      186.80      170.59     19.90 o 
  -5   7  15      101.18      102.37     18.25 o 
  -3   7  15       67.08       86.47     18.46 o 
  -1   7  15     1381.93     1270.31     37.76 o 
   1   7  15       77.11      101.13     19.26 o 
   3   7  15       42.19       50.64     19.26 o 
   5   7  15      159.85      202.08     27.42 o 
   7   7  15      304.40      302.00     27.81 o 
 -16   8  15      597.06      686.68     44.31 o 
 -14   8  15       66.74      115.62     24.67 o 
 -12   8  15      176.90      162.05     19.47 o 
 -10   8  15      150.18      145.76     18.64 o 
  -8   8  15       34.80       39.97     17.27 o 
  -6   8  15       28.34       47.24     16.85 o 
  -4   8  15     2541.11     2568.69     53.43 o 
  -2   8  15     1349.06     1444.64     42.68 o 
   0   8  15      137.42      100.90     20.41 o 
   2   8  15        5.65        6.98     26.10 o 
   4   8  15       14.19        8.30     20.30 o 
   6   8  15       52.29       86.62     22.04 o 
 -15   9  15      245.31      293.66     32.05 o 
 -13   9  15      691.86      699.27     40.95 o 
 -11   9  15      236.25      256.72     25.96 o 
  -9   9  15       84.47       99.32     23.98 o 
  -7   9  15       95.64      132.47     27.79 o 
  -5   9  15      232.93      172.00     33.35 o 
  -3   9  15      587.65      596.21     48.17 o 
  -1   9  15      166.69      199.52     63.00 o 
   1   9  15      294.02      357.97     27.65 o 
   3   9  15      105.65      123.23     22.46 o 
   5   9  15        8.91       23.70     17.53 o 
 -14  10  15      222.78      260.02     63.00 o 
 -12  10  15     1066.65      995.29     36.91 o 
 -10  10  15     1222.89     1160.82     51.88 o 
  -8  10  15      261.13      283.50     31.12 o 
  -6  10  15      242.82      250.60     50.03 o 
  -4  10  15      214.64      213.18     29.37 o 
  -2  10  15        1.37      -11.94     23.15 o 
   0  10  15      393.47      387.05     35.30 o 
   2  10  15       11.50       30.57     25.81 o 
 -11  11  15       87.60       78.70     35.20 o 
  -9  11  15        2.23       27.59     21.88 o 
  -7  11  15      317.07      340.18     48.17 o 
  -5  11  15      196.82      207.55     40.76 o 
  -3  11  15      367.09      382.06     35.57 o 
  -1  11  15        8.91        3.71     23.15 o 
   1  11  15       41.24       64.34     28.47 o 
  -8  12  15      101.90       34.41     50.03 o 
  -6  12  15        0.04       -2.22     24.67 o 
  -4  12  15        0.44        4.53     24.09 o 
  -2  12  15     1341.30     1477.78    127.85 o 
 -20   0  16      103.21      133.40     37.06 o 
 -18   0  16        2.91       33.35     25.94 o 
 -16   0  16     2424.78     2282.70     88.94 o 
 -14   0  16      158.22      166.76     33.35 o 
 -12   0  16      181.15      163.05     33.35 o 
 -10   0  16     2221.76     2183.70     53.67 o 
  -8   0  16      751.90      751.23     35.30 o 
  -6   0  16      791.18      858.88     35.30 o 
  -4   0  16     1768.09     1798.77     46.95 o 
  -2   0  16     4957.02     5073.07    125.99 o 
   0   0  16     1129.08     1059.82     63.00 o 
   2   0  16       20.64       63.00     29.65 o 
   4   0  16      921.43     1022.77     66.70 o 
   6   0  16      279.97      270.51     44.47 o 
   8   0  16        2.37        7.41     33.35 o 
 -19   1  16      980.50     1027.13     47.17 o 
 -17   1  16     1008.85      925.98     51.88 o 
 -15   1  16      486.06      433.77     37.06 o 
 -13   1  16      795.93      825.61     37.93 o 
 -11   1  16      858.23      865.36     51.12 o 
  -9   1  16      700.17      719.25     31.56 o 
  -7   1  16       16.24       12.11     11.94 o 
  -5   1  16      126.27      166.21     15.04 o 
  -3   1  16      157.20      179.32     19.02 o 
  -1   1  16     2534.09     2634.59     64.16 o 
   1   1  16     2923.45     3156.19     69.40 o 
   3   1  16        8.50      -14.82     22.23 o 
   5   1  16      122.03      150.24     31.50 o 
   7   1  16      588.53      694.73     50.03 o 
   9   1  16     1270.07     1223.15     52.41 o 
 -20   2  16       82.56       51.23     22.16 o 
 -18   2  16      181.86      138.37     33.35 o 
 -16   2  16      504.48      565.27     36.68 o 
 -14   2  16     1276.21     1283.41     45.80 o 
 -12   2  16      150.42      178.34     24.79 o 
 -10   2  16      319.07      327.83     17.88 o 
  -8   2  16      107.71      138.85     14.65 o 
  -6   2  16      112.26      143.24     15.04 o 
  -4   2  16     1366.25     1322.98     29.71 o 
  -2   2  16      136.04      142.21     19.02 o 
   0   2  16      179.32      187.22     24.79 o 
   2   2  16       70.97       90.73     25.94 o 
   4   2  16      323.45      329.85     31.44 o 
   6   2  16      155.94      122.34     28.82 o 
   8   2  16       40.31      -15.23     37.06 o 
 -19   3  16      749.59      868.27     43.18 o 
 -17   3  16      384.12      346.45     50.03 o 
 -15   3  16        3.87       20.38     18.34 o 
 -13   3  16      375.95      362.31     31.12 o 
 -11   3  16     1554.24     1392.26     44.80 o 
  -9   3  16      189.69      214.31     16.27 o 
  -7   3  16      289.95      333.70     18.39 o 
  -5   3  16        9.49       29.07     12.24 o 
  -3   3  16       48.37       54.35     17.12 o 
  -1   3  16       20.49       14.12     16.85 o 
   1   3  16      599.26      583.65     36.68 o 
   3   3  16       46.22       50.14     33.35 o 
   5   3  16       14.59       37.27     27.79 o 
   7   3  16      228.32      274.22     34.06 o 
 -18   4  16      255.42      258.15     30.05 o 
 -16   4  16      435.63      428.66     34.06 o 
 -14   4  16       24.09       31.13     22.23 o 
 -12   4  16      138.49      165.03     23.15 o 
 -10   4  16        5.66       13.83     11.78 o 
  -8   4  16      475.88      486.34     20.57 o 
  -6   4  16       12.91       17.96     11.93 o 
  -4   4  16      114.01      119.77     20.37 o 
  -2   4  16     1911.86     1809.88     42.04 o 
   0   4  16      294.03      268.90     23.53 o 
   2   4  16       28.47       20.05     22.16 o 
   4   4  16        0.05       30.06     29.65 o 
   6   4  16       57.78      101.11     27.42 o 
   8   4  16      817.37      880.98     47.17 o 
 -19   5  16      231.44      232.55     37.06 o 
 -17   5  16       54.18       58.20     22.16 o 
 -15   5  16      413.76      362.68     42.62 o 
 -13   5  16      283.18      232.32     33.35 o 
 -11   5  16     1773.90     1897.23     42.10 o 
  -9   5  16     2445.45     2430.97     40.43 o 
  -7   5  16      830.92      814.23     26.24 o 
  -5   5  16     1133.51     1107.56     34.65 o 
  -3   5  16        1.84      -16.30     16.30 o 
  -1   5  16     1424.92     1503.96     41.33 o 
   1   5  16       44.02       39.91     17.75 o 
   3   5  16        6.12        1.48     33.35 o 
   5   5  16      268.25      270.17     30.05 o 
   7   5  16       45.91       50.03     38.91 o 
 -18   6  16      172.98      155.22     27.42 o 
 -16   6  16      561.76      588.22     44.47 o 
 -14   6  16        0.02       -2.12     17.79 o 
 -12   6  16      162.68      169.41     19.47 o 
 -10   6  16      894.37      877.43     31.70 o 
  -8   6  16        0.76       12.74     11.93 o 
  -6   6  16      415.15      428.24     26.33 o 
  -4   6  16      275.89      282.94     24.19 o 
  -2   6  16     3037.84     3097.11     57.69 o 
   0   6  16      552.85      581.25     30.62 o 
   2   6  16      780.41      835.19     34.10 o 
   4   6  16       96.38      161.18     26.20 o 
   6   6  16       17.74        0.00     23.58 o 
 -17   7  16      116.54      145.78     38.91 o 
 -15   7  16       52.51       52.10     22.16 o 
 -13   7  16      224.37      218.22     26.68 o 
 -11   7  16      420.13      454.43     25.59 o 
  -9   7  16     2912.15     2960.40     47.13 o 
  -7   7  16     1881.31     2006.46     60.67 o 
  -5   7  16      171.97      167.08     21.18 o 
  -3   7  16       65.16       90.60     19.90 o 
  -1   7  16      491.01      565.50     31.33 o 
   1   7  16      774.65      705.37     33.47 o 
   3   7  16       17.33        4.59     19.02 o 
   5   7  16       44.08       50.71     24.79 o 
 -16   8  16       65.57       87.64     25.81 o 
 -14   8  16      111.74      127.68     38.91 o 
 -12   8  16      171.03      181.49     20.94 o 
 -10   8  16      657.70      689.91     39.46 o 
  -8   8  16      233.33      203.52     26.27 o 
  -6   8  16      262.33      228.55     23.34 o 
  -4   8  16      544.01      521.46     50.41 o 
  -2   8  16      103.79      152.40     22.58 o 
   0   8  16      277.44      363.17     27.07 o 
   2   8  16      958.35     1009.70     37.64 o 
   4   8  16       48.65       64.88     21.18 o 
 -15   9  16       40.73       45.70     23.15 o 
 -13   9  16       19.88        2.78     22.23 o 
 -11   9  16        2.11       19.63     16.85 o 
  -9   9  16      807.86      954.31     36.49 o 
  -7   9  16       80.65      110.54     26.93 o 
  -5   9  16      172.23      169.59     21.65 o 
  -3   9  16      143.76      161.09     23.17 o 
  -1   9  16     1190.51     1164.99     40.34 o 
   1   9  16      399.55      338.71     27.65 o 
   3   9  16       22.23        0.64     19.90 o 
 -12  10  16      457.35      544.63     29.96 o 
 -10  10  16      137.30      148.98     28.47 o 
  -8  10  16      191.50      240.87     32.05 o 
  -6  10  16       77.36       91.46     27.42 o 
  -4  10  16      301.12      252.04     33.35 o 
  -2  10  16       91.68      131.24     28.47 o 
   0  10  16      280.35      350.45     29.04 o 
   2  10  16       12.75        2.17     19.02 o 
  -9  11  16       28.22       86.58     33.35 o 
  -7  11  16       42.19       42.88     26.68 o 
  -5  11  16      324.07      364.36     35.57 o 
  -3  11  16      538.84      567.92     42.70 o 
  -1  11  16       66.26       73.05     27.42 o 
 -19   1  17       72.26       82.97     38.91 o 
 -17   1  17       27.89        7.41     38.91 o 
 -15   1  17      802.67      829.97     51.88 o 
 -13   1  17      217.42      197.23     53.73 o 
 -11   1  17     1454.80     1423.55     36.25 o 
  -9   1  17       13.79       11.41     15.51 o 
  -7   1  17     3053.28     3153.52     47.61 o 
  -5   1  17      433.71      479.93     31.56 o 
  -3   1  17      124.33      143.40     19.63 o 
  -1   1  17      176.37      113.99     24.79 o 
   1   1  17     3019.42     2836.94    113.02 o 
   3   1  17      105.72      122.85     44.47 o 
   5   1  17       13.70       31.99     25.94 o 
   7   1  17      100.12      126.55     30.05 o 
 -18   2  17       87.80       73.02     22.16 o 
 -16   2  17      621.15      607.46     48.17 o 
 -14   2  17        3.85      -16.88     16.88 o 
 -12   2  17        0.16        2.85     16.88 o 
 -10   2  17        2.97       -6.67     13.37 o 
  -8   2  17      303.13      251.10     17.53 o 
  -6   2  17      485.94      480.88     21.72 o 
  -4   2  17      437.38      415.50     24.19 o 
  -2   2  17     1143.67     1114.66     34.76 o 
   0   2  17     1105.55     1033.88     44.55 o 
   2   2  17      346.88      250.27     28.82 o 
   4   2  17      101.46      112.22     27.79 o 
   6   2  17      104.52      128.09     28.82 o 
 -19   3  17        6.25       19.84     22.16 o 
 -17   3  17      719.00      694.61     39.04 o 
 -15   3  17     1875.92     1878.25     81.52 o 
 -13   3  17       17.41       22.23     19.52 o 
 -11   3  17     1003.48     1070.39     33.47 o 
  -9   3  17     2351.45     2312.02     39.22 o 
  -7   3  17      214.36      256.77     17.69 o 
  -5   3  17        4.89        9.51     16.85 o 
  -3   3  17      287.11      276.51     30.24 o 
  -1   3  17     3103.30     3229.65     59.01 o 
   1   3  17      379.72      389.67     37.06 o 
   3   3  17     1292.19     1145.35     47.17 o 
   5   3  17      487.47      529.53     37.93 o 
   7   3  17        1.75      -24.38     24.79 o 
 -18   4  17      626.67      596.88     40.55 o 
 -16   4  17       11.46        2.12     17.79 o 
 -14   4  17      421.21      385.48     46.32 o 
 -12   4  17       62.39       81.64     40.76 o 
 -10   4  17     2554.11     2569.13     50.28 o 
  -8   4  17      160.65      119.02     15.46 o 
  -6   4  17      110.64      121.66     20.24 o 
  -4   4  17      520.13      514.66     27.65 o 
  -2   4  17     2863.23     2735.02     54.21 o 
   0   4  17      124.44      131.41     25.73 o 
   2   4  17      559.32      535.15     37.93 o 
   4   4  17     1469.92     1286.88     51.05 o 
   6   4  17       66.94       42.70     27.42 o 
 -17   5  17      731.95      843.37     44.55 o 
 -15   5  17     1392.51     1319.22     74.11 o 
 -13   5  17      141.26      137.11     25.81 o 
 -11   5  17       86.61       98.58     17.75 o 
  -9   5  17       34.47       24.42     13.43 o 
  -7   5  17      243.43      267.25     22.75 o 
  -5   5  17      706.02      800.77     42.01 o 
  -3   5  17      350.45      317.02     24.90 o 
  -1   5  17      608.91      534.89     29.19 o 
   1   5  17     2847.89     2852.43     69.40 o 
   3   5  17        0.31       10.03     22.16 o 
   5   5  17       24.11       17.36     24.79 o 
 -16   6  17      126.00      145.59     26.20 o 
 -14   6  17       48.06       77.00     23.15 o 
 -12   6  17       16.96       12.60     16.07 o 
 -10   6  17        8.20       12.86     20.50 o 
  -8   6  17      954.32      888.76     33.86 o 
  -6   6  17      896.06      853.57     34.90 o 
  -4   6  17      586.21      650.33     32.76 o 
  -2   6  17       22.05       41.50     38.26 o 
   0   6  17       10.10       36.47     21.10 o 
   2   6  17      627.50      615.90     39.04 o 
   4   6  17        7.36       11.12     23.58 o 
 -15   7  17       58.24       83.75     23.58 o 
 -13   7  17      366.24      398.51     33.76 o 
 -11   7  17      174.83      211.00     20.83 o 
  -9   7  17       73.59       91.55     18.64 o 
  -7   7  17      427.18      474.53     29.04 o 
  -5   7  17       35.17      -16.85     16.85 o 
  -3   7  17      348.88      301.14     25.67 o 
  -1   7  17       94.67       62.33     20.60 o 
   1   7  17      125.01      107.35     22.75 o 
   3   7  17      800.92     1044.01     48.42 o 
 -14   8  17      169.39      220.49     51.88 o 
 -12   8  17       46.04       60.62     17.27 o 
 -10   8  17      138.31      133.40     26.68 o 
  -8   8  17      258.09      284.98     28.03 o 
  -6   8  17      202.56      236.41     26.90 o 
  -4   8  17      367.20      427.99     45.86 o 
  -2   8  17      109.33      113.46     21.18 o 
   0   8  17       23.66       22.23     19.26 o 
   2   8  17       61.88       55.17     21.65 o 
 -13   9  17      104.75      107.70     42.62 o 
 -11   9  17      306.89      278.56     32.05 o 
  -9   9  17      266.59      232.08     24.24 o 
  -7   9  17      537.90      538.27     31.20 o 
  -5   9  17        9.79        8.30     19.02 o 
  -3   9  17       15.71       -6.70     36.52 o 
  -1   9  17      119.52      145.38     23.34 o 
   1   9  17      157.62      201.34     29.41 o 
 -10  10  17      357.82      412.81     37.39 o 
  -8  10  17      917.37      861.66     36.33 o 
  -6  10  17        0.02       20.62     19.83 o 
  -4  10  17        3.80       37.98     22.93 o 
  -2  10  17      157.91      187.78     24.73 o 
 -18   0  18      222.54      111.17     33.35 o 
 -16   0  18     4060.66     3720.50    114.88 o 
 -14   0  18      605.73      637.38     48.17 o 
 -12   0  18      207.37      229.75     37.06 o 
 -10   0  18      311.33      326.48     28.82 o 
  -8   0  18     1673.01     1659.81     49.58 o 
  -6   0  18      279.58      303.87     27.42 o 
  -4   0  18     5135.07     5354.71    137.11 o 
  -2   0  18     2695.78     2920.07    100.05 o 
   0   0  18      133.38       96.35     37.06 o 
   2   0  18      109.82      163.05     37.06 o 
   4   0  18      790.45      767.08     63.00 o 
   6   0  18     1303.45     1252.52     77.82 o 
 -19   1  18        5.34       16.30     19.52 o 
 -17   1  18     2913.18     2829.38     73.37 o 
 -15   1  18     2630.29     2522.02     65.51 o 
 -13   1  18       79.92       77.82     20.96 o 
 -11   1  18      508.66      526.21     26.33 o 
  -9   1  18        9.48      -10.08     13.91 o 
  -7   1  18        0.22       16.01     13.15 o 
  -5   1  18        7.08        8.54     18.08 o 
  -3   1  18       55.50       66.51     38.91 o 
  -1   1  18      238.25      334.88     32.68 o 
   1   1  18       66.29      100.05     26.20 o 
   3   1  18      254.39      283.51     59.29 o 
   5   1  18      354.26      352.24     42.62 o 
 -18   2  18       11.12       20.38     20.96 o 
 -16   2  18       18.92       57.55     22.16 o 
 -14   2  18       99.62      108.02     22.16 o 
 -12   2  18      414.93      466.46     32.68 o 
 -10   2  18       33.53       47.31     14.44 o 
  -8   2  18      227.98      200.25     17.35 o 
  -6   2  18     4463.48     4281.33     66.32 o 
  -4   2  18      495.65      548.21     28.47 o 
  -2   2  18       21.56        9.26     23.58 o 
   0   2  18     2588.20     2407.47     65.51 o 
   2   2  18        0.25      -20.96     20.96 o 
   4   2  18      193.13      196.67     37.06 o 
   6   2  18      169.05      149.06     31.44 o 
 -17   3  18       12.30       25.94     40.76 o 
 -15   3  18      128.32      133.40     23.58 o 
 -13   3  18      206.29      258.68     40.76 o 
 -11   3  18       76.62      112.94     26.66 o 
  -9   3  18       30.53       32.58     19.26 o 
  -7   3  18        3.51      -13.81     28.59 o 
  -5   3  18      495.84      451.48     38.29 o 
  -3   3  18      507.12      512.48     29.19 o 
  -1   3  18        7.79       -3.27     55.59 o 
   1   3  18       75.36       72.64     40.76 o 
   3   3  18     1412.93     1421.64     53.67 o 
   5   3  18      691.69      706.03     44.55 o 
 -18   4  18      402.43      401.59     35.30 o 
 -16   4  18       13.96       38.15     22.16 o 
 -14   4  18       73.88       79.65     22.16 o 
 -12   4  18       28.13       27.42     22.23 o 
 -10   4  18      258.89      253.32     18.79 o 
  -8   4  18      417.68      418.48     26.33 o 
  -6   4  18      109.09       93.38     22.01 o 
  -4   4  18      215.92      230.33     33.33 o 
  -2   4  18      437.33      464.65     29.04 o 
   0   4  18        9.99       -1.09     22.16 o 
   2   4  18        3.40      -20.38     46.32 o 
   4   4  18       56.30       31.31     38.91 o 
 -17   5  18      142.49      158.04     26.20 o 
 -15   5  18       19.56       44.90     22.16 o 
 -13   5  18      123.20      120.18     29.65 o 
 -11   5  18      236.30      266.78     36.68 o 
  -9   5  18       54.61       38.62     17.75 o 
  -7   5  18       27.23       11.12     17.75 o 
  -5   5  18      280.24      237.94     23.34 o 
  -3   5  18      688.64      616.18     41.30 o 
  -1   5  18      268.12      201.28     23.53 o 
   1   5  18       35.29      -20.38     23.58 o 
   3   5  18        8.39        9.47     23.15 o 
   5   5  18        1.29       -7.61     24.79 o 
 -16   6  18      100.67      110.25     25.81 o 
 -14   6  18      724.63      718.90     63.00 o 
 -12   6  18      307.83      328.12     26.60 o 
 -10   6  18       39.88       28.82     24.09 o 
  -8   6  18      430.61      502.67     29.04 o 
  -6   6  18      139.74      147.67     21.18 o 
  -4   6  18      831.66      801.45     34.10 o 
  -2   6  18       15.06       29.65     19.26 o 
   0   6  18       62.20       44.23     22.77 o 
   2   6  18        0.04       -1.96     22.16 o 
   4   6  18      198.72      205.82     31.44 o 
 -15   7  18        1.18      -13.20     20.48 o 
 -13   7  18       90.60      114.38     29.65 o 
 -11   7  18      689.55      745.73     42.70 o 
  -9   7  18       28.19       33.88     23.46 o 
  -7   7  18      639.66      709.19     46.83 o 
  -5   7  18      755.25      800.80     35.50 o 
  -3   7  18      175.55      188.72     24.19 o 
  -1   7  18      164.24      181.80     24.19 o 
   1   7  18       50.89       48.17     26.20 o 
   3   7  18        1.35       12.97     26.20 o 
 -14   8  18      797.60      763.76     53.73 o 
 -12   8  18      512.53      565.77     37.39 o 
 -10   8  18       30.35        1.95     24.09 o 
  -8   8  18      245.48      294.99     26.00 o 
  -6   8  18      206.43      292.82     26.89 o 
  -4   8  18      882.88      902.33     37.64 o 
  -2   8  18      760.03      715.00     36.37 o 
   0   8  18       48.41       54.08     22.04 o 
 -11   9  18      159.44      204.45     50.03 o 
  -9   9  18       18.04       11.70     24.79 o 
  -7   9  18      319.74      419.99     33.49 o 
  -5   9  18      209.08      230.19     26.00 o 
  -3   9  18      518.93      598.19     35.50 o 
  -1   9  18       79.65       40.11     22.58 o 
  -8  10  18       18.61       28.03     19.83 o 
  -6  10  18       43.06       48.83     22.58 o 
  -4  10  18      616.62      691.23     36.81 o 
 -17   1  19     1196.73     1150.08     50.03 o 
 -15   1  19        2.42       22.23     20.96 o 
 -13   1  19        2.67       26.47     17.79 o 
 -11   1  19      159.14      183.91     19.90 o 
  -9   1  19      411.87      407.90     21.72 o 
  -7   1  19      632.33      590.55     24.40 o 
  -5   1  19        4.93       12.97     23.58 o 
  -3   1  19       13.87       26.72     24.79 o 
  -1   1  19       12.12       38.91     26.20 o 
   1   1  19       59.50       49.15     24.79 o 
   3   1  19        0.56       16.68     26.20 o 
   5   1  19        4.01       27.79     27.79 o 
 -18   2  19      232.99      239.63     30.05 o 
 -16   2  19      752.29      826.51     87.08 o 
 -14   2  19      193.67      212.60     27.42 o 
 -12   2  19       49.30       47.43     19.52 o 
 -10   2  19       63.40      101.12     15.46 o 
  -8   2  19     2015.02     1908.89     37.87 o 
  -6   2  19      336.39      375.84     25.67 o 
  -4   2  19      247.81      248.19     81.52 o 
  -2   2  19      300.23      298.87     31.44 o 
   0   2  19     1320.25     1354.35     59.29 o 
   2   2  19      394.01      399.97     37.06 o 
   4   2  19      163.17      184.92     32.68 o 
 -17   3  19       44.58       72.88     27.79 o 
 -15   3  19        5.31       24.70     19.52 o 
 -13   3  19        2.57       -6.88     35.20 o 
 -11   3  19       63.63       80.73     18.25 o 
  -9   3  19      323.94      350.86     20.67 o 
  -7   3  19       37.56       11.40     17.75 o 
  -5   3  19       27.52       16.41     18.25 o 
  -3   3  19     1793.05     1690.56     92.64 o 
  -1   3  19        0.20        8.39     24.79 o 
   1   3  19       87.52       88.76     27.42 o 
   3   3  19      247.90      221.20     32.68 o 
 -16   4  19      103.39      133.31     25.94 o 
 -14   4  19      418.82      428.49     35.30 o 
 -12   4  19      160.46      167.65     27.79 o 
 -10   4  19      337.96      324.70     20.57 o 
  -8   4  19      262.70      246.06     23.53 o 
  -6   4  19      787.89      714.73     33.47 o 
  -4   4  19      347.30      372.22     27.81 o 
  -2   4  19      970.40      920.21     45.80 o 
   0   4  19     1536.06     1489.68     54.84 o 
   2   4  19       32.62       31.50     35.20 o 
   4   4  19        0.33       11.30     25.81 o 
 -15   5  19       46.98       71.77     23.98 o 
 -13   5  19      311.16      327.29     50.03 o 
 -11   5  19      356.89      423.99     26.00 o 
  -9   5  19      305.08      308.33     24.90 o 
  -7   5  19      620.66      561.06     30.62 o 
  -5   5  19      782.41      752.65     51.63 o 
  -3   5  19      884.63      981.39     38.39 o 
  -1   5  19      516.79      496.66     37.93 o 
   1   5  19       76.49      105.17     27.42 o 
   3   5  19      129.25      140.73     30.05 o 
 -14   6  19        0.02       18.75     35.20 o 
 -12   6  19      570.38      604.09     40.05 o 
 -10   6  19      464.69      471.72     48.17 o 
  -8   6  19       96.85      118.93     29.61 o 
  -6   6  19      938.84      833.19     37.04 o 
  -4   6  19     1055.58     1186.15     84.65 o 
  -2   6  19       19.03        9.74     25.00 o 
   0   6  19      265.34      244.50     32.68 o 
   2   6  19       25.66      -14.82     23.58 o 
 -13   7  19       10.08       48.17     40.76 o 
 -11   7  19       41.23       78.99     27.79 o 
  -9   7  19      191.99      177.66     23.02 o 
  -7   7  19      877.59      954.86     39.66 o 
  -5   7  19     1516.42     1474.99     59.43 o 
  -3   7  19      724.36      758.66     40.42 o 
  -1   7  19       63.25       81.63     26.23 o 
   1   7  19        0.31        9.26     26.20 o 
 -12   8  19      256.62      245.15     48.17 o 
 -10   8  19       60.94      101.40     33.35 o 
  -8   8  19      334.55      305.81     27.37 o 
  -6   8  19      732.26      722.56     43.68 o 
  -4   8  19        4.03      -11.15     19.47 o 
  -2   8  19      609.29      658.55     36.25 o 
  -9   9  19      148.83      138.64     32.05 o 
  -7   9  19      716.45      753.78     38.18 o 
  -5   9  19       25.21       46.67     22.04 o 
 -16   0  20      810.73      867.13     63.00 o 
 -14   0  20       24.82       11.12     29.65 o 
 -12   0  20        0.87        7.41     25.94 o 
 -10   0  20      481.97      534.46     35.30 o 
  -8   0  20      318.54      283.42     37.06 o 
  -6   0  20      120.46      211.22     44.47 o 
  -4   0  20     3406.79     3557.45    114.88 o 
  -2   0  20      237.45      381.68     51.88 o 
   0   0  20      850.08      804.13     66.70 o 
   2   0  20       10.22       22.23     37.06 o 
 -17   1  20        0.18       -7.41     20.96 o 
 -15   1  20       26.19       28.90     19.52 o 
 -13   1  20        6.59       -7.66     19.52 o 
 -11   1  20       17.01       20.65     37.06 o 
  -9   1  20     1808.02     1870.73     39.28 o 
  -7   1  20     2207.93     2373.49     51.94 o 
  -5   1  20       15.31        1.85     23.58 o 
  -3   1  20      330.29      379.81     35.30 o 
  -1   1  20       40.06       29.65     33.35 o 
   1   1  20      432.89      376.82     35.30 o 
   3   1  20       11.44      -22.23     26.20 o 
 -16   2  20      238.89      246.07     30.05 o 
 -14   2  20      178.93      161.11     31.50 o 
 -12   2  20       19.62       53.04     20.48 o 
 -10   2  20      451.89      507.54     24.56 o 
  -8   2  20      103.66      142.38     29.19 o 
  -6   2  20      647.40      718.42     42.04 o 
  -4   2  20      162.97      165.36     35.20 o 
  -2   2  20       19.05       16.19     25.94 o 
   0   2  20     1631.01     1529.93     58.91 o 
   2   2  20     1117.25     1103.73     51.05 o 
 -15   3  20       20.71        0.49     19.52 o 
 -13   3  20      192.52      205.86     27.42 o 
 -11   3  20      412.04      439.24     26.89 o 
  -9   3  20       19.67       35.82     19.26 o 
  -7   3  20      615.94      631.74     32.09 o 
  -5   3  20      568.60      536.75     30.62 o 
  -3   3  20      138.99      137.51     28.82 o 
  -1   3  20        2.24       40.76     26.20 o 
   1   3  20       62.69      103.15     37.06 o 
 -16   4  20       63.60       47.52     22.16 o 
 -14   4  20      127.53      127.61     24.79 o 
 -12   4  20       41.74       45.12     22.16 o 
 -10   4  20      144.17      195.41     28.82 o 
  -8   4  20       58.93       34.59     19.80 o 
  -6   4  20       29.66       40.76     19.26 o 
  -4   4  20      324.24      333.08     32.68 o 
  -2   4  20      293.31      304.05     34.06 o 
   0   4  20      102.72      108.20     42.62 o 
   2   4  20       74.80       88.29     30.05 o 
 -15   5  20      564.11      640.91     41.68 o 
 -13   5  20      152.88      133.40     25.81 o 
 -11   5  20      219.09      266.25     31.12 o 
  -9   5  20       64.50       95.19     22.04 o 
  -7   5  20        1.40       13.59     19.26 o 
  -5   5  20     1252.01     1263.73     41.81 o 
  -3   5  20       23.77       35.11     24.79 o 
  -1   5  20       10.66       33.35     37.06 o 
   1   5  20      305.10      253.60     32.68 o 
 -14   6  20      829.82      911.60     59.29 o 
 -12   6  20      492.94      548.44     63.00 o 
 -10   6  20      144.42      198.37     30.05 o 
  -8   6  20      100.83       94.41     22.58 o 
  -6   6  20      603.48      625.29     34.90 o 
  -4   6  20       27.51       44.95     22.75 o 
  -2   6  20       18.22       33.35     26.20 o 
   0   6  20      103.06      109.40     30.05 o 
 -11   7  20      703.68      815.58     46.95 o 
  -9   7  20      668.09      747.04     36.81 o 
  -7   7  20     1197.68     1343.45     45.41 o 
  -5   7  20      196.24      269.02     32.67 o 
  -3   7  20      284.45      322.98     41.19 o 
  -8   8  20      210.09      272.98     28.17 o 
  -6   8  20      110.52       70.29     22.04 o 
 -15   1  21      123.43      132.48     27.79 o 
 -13   1  21      195.61      206.52     96.35 o 
 -11   1  21     1229.27     1274.75     70.41 o 
  -9   1  21       21.21       31.52     37.13 o 
  -7   1  21      108.46       95.55     46.32 o 
  -5   1  21       94.97       33.94     24.79 o 
  -3   1  21      161.05      134.63     30.05 o 
  -1   1  21       14.49       -4.10     24.79 o 
   1   1  21       53.44       24.00     40.76 o 
 -14   2  21      211.61      220.16     30.05 o 
 -12   2  21     1591.26     1656.48     77.82 o 
 -10   2  21      221.17      222.51     24.19 o 
  -8   2  21       80.18      107.52     22.72 o 
  -6   2  21      857.32      863.49     47.17 o 
  -4   2  21     1560.11     1722.74     62.89 o 
  -2   2  21      458.11      578.09     43.18 o 
   0   2  21       56.48       29.29     31.50 o 
 -15   3  21      105.30      155.22     27.42 o 
 -13   3  21        2.32        0.69     20.48 o 
 -11   3  21      137.42      135.01     27.42 o 
  -9   3  21       21.47       45.62     19.90 o 
  -7   3  21      247.70      265.43     26.33 o 
  -5   3  21        4.84       19.76     27.42 o 
  -3   3  21      358.92      369.98     42.62 o 
  -1   3  21        4.75       13.59     27.42 o 
 -14   4  21       27.85       61.63     23.98 o 
 -12   4  21      464.20      389.10     51.88 o 
 -10   4  21      224.90      220.07     30.05 o 
  -8   4  21     1017.20     1032.08     50.21 o 
  -6   4  21     2740.82     2687.94     58.45 o 
  -4   4  21     2117.13     2179.61     65.35 o 
  -2   4  21      460.97      423.26     39.30 o 
 -13   5  21      776.37      893.07     66.70 o 
 -11   5  21        0.89       19.31     24.79 o 
  -9   5  21      115.95      131.91     23.53 o 
  -7   5  21        3.73       30.88     22.13 o 
  -5   5  21       34.84       57.18     39.68 o 
  -3   5  21        1.29        1.85     26.20 o 
 -10   6  21       50.83       37.43     25.81 o 
  -8   6  21      307.76      372.66     29.95 o 
  -6   6  21       26.00       47.88     21.18 o 
  -4   6  21      810.75      850.36     48.42 o 
 -14   0  22       29.35       55.59     33.35 o 
 -12   0  22       13.76       66.70     33.35 o 
 -10   0  22      322.47      311.28     48.17 o 
  -8   0  22      448.05      541.03     59.29 o 
  -6   0  22        9.63       40.76     37.06 o 
  -4   0  22      696.06      826.37     66.70 o 
  -2   0  22      273.52      274.22     51.88 o 
 -13   1  22      226.82      303.39     31.44 o 
 -11   1  22     1018.90     1178.41     70.41 o 
  -9   1  22     1844.43     1898.39     61.54 o 
  -7   1  22        0.10        9.53     33.35 o 
  -5   1  22      119.72       61.14     28.82 o 
  -3   1  22       40.12        3.71     37.06 o 
 -12   2  22      306.08      337.22     48.17 o 
 -10   2  22      194.40      161.20     40.61 o 
  -8   2  22      205.31      133.46     31.44 o 
  -6   2  22        5.01       31.41     27.42 o 
  -4   2  22     1023.41      981.47     57.44 o 
  -2   2  22      850.21      942.46     53.73 o 
 -11   3  22     1205.88     1256.23     74.11 o 
  -9   3  22      411.81      325.14     28.47 o 
  -7   3  22       44.73        5.29     44.47 o 
  -5   3  22      120.59       89.17     64.85 o 
  -3   3  22        0.13       11.12     28.82 o 
 -10   4  22        2.07      -22.65     23.15 o 
  -8   4  22      112.37      101.19     23.34 o 
  -6   4  22       57.82       55.59     28.82 o 
  -4   4  22        4.23       33.35     28.82 o 
  -7   5  22        0.97        7.18     23.64 o 
  -9   1  23      312.54      312.74     46.32 o 
  -7   1  23       93.91       42.05     30.05 o 
  -8   2  23      138.83      194.20     37.06 o 
                                                 
